# Supplementary material for: Differential Expression of miRNAs in Response to Topping in Flue-Cured Tobacco (Nicotiana tabacum) Roots
Source: PLoS One. 2011 Dec 14;6(12):e28565. doi: 10.1371/journal.pone.0028565 (PMC3237444; doi:10.1371/journal.pone.0028565)
Supplement: Table S1 — Details of conserved miRNAs from tobacco roots. ML, Length of mature miRNA, C Reads, Reads of miRNAs before topping, T Reads, Reads of miRNAs after topping. “+”in fold changes means up-regulation,“−”in fold changes means down-regulation. (XLS) [file pone.0028565.s002.xls]

## Sheet: Sheet1
Table S1 Details of conserved miRNAs from tobacco roots
Name of miRNA	Mature miRNA	ML	End/Source	PL	Strand	A +T (%)	MFE	C Reads	T Reads	Total Reads	Fold change	Target protein		Accession number of targets	Inhibition
nta-miR168a-1	TCGCTTGGTGCAGGTCGGGAC	21	5'/EST	160	+	33.3	-73.5	10142.6	7722.3	17864.9	-1.31	serine/threonine protein kinase		SGN-U371564	Cleavage
nta-miR168a-2	TCGCTTGGTGCAGGTCGGGAC	21	5'/Nta	160	—	33.3	-56.1	10142.6	7722.3	17864.9	-1.31	serine/threonine protein kinase		SGN-U371564	Cleavage
nta-miR168b	TCGCTTGGTGCAGGTCGGGAT	21	5'/GSS	180	—	38.1	-72.8	30.2	38.3	68.5	1.26	lateral organ boundaries domain protein 41 (LBD41)		SGN-U363394	Cleavage
nta-miR168c	TCGCTTGGTGCAGGTCGGGACC	22	5'/GSS	140	+	31.8	-58.8	8.6	15.8	24.4	1.75	C2H2 zinc-finger protein SERRATE (SE)		SGN-U363394	Cleavage
nta-miR167a-1	TGAAGCTGCCAGCATGATCTA	21	5'/EST	120	+	52.4	-39.7	11987.1	6536.2	18523.3	-1.83	homeobox-leucine zipper family protein		SGN-U364410	Translation
nta-miR167a-2	TGAAGCTGCCAGCATGATCTA	21	5'/GSS	120	—	52.4	-49.2	11987.1	6536.2	18523.3	-1.83	homeobox-leucine zipper family protein		SGN-U364410	Translation
nta-miR167a-3	TGAAGCTGCCAGCATGATCTA	21	5'/GSS	140	+	52.4	-44.4	11987.1	6536.2	18523.3	-1.83	homeobox-leucine zipper family protein		SGN-U364410	Translation
nta-miR167a-4	TGAAGCTGCCAGCATGATCTA	21	5'/GSS	120	—	52.4	-44.5	11987.1	6536.2	18523.3	-1.83	homeobox-leucine zipper family protein		SGN-U364410	Translation
nta-miR167a-5	TGAAGCTGCCAGCATGATCTA	21	5'/GSS	100	—	52.4	-42.5	11987.1	6536.2	18523.3	-1.83	homeobox-leucine zipper family protein		SGN-U364410	Translation
nta-miR167a-6	TGAAGCTGCCAGCATGATCTA	21	5'/GSS	140	+	52.4	-40	11987.1	6536.2	18523.3	-1.83	homeobox-leucine zipper family protein		SGN-U364410	Translation
nta-miR167b	TATCTGATTGGCGTGGCAAAT	21	5'/GSS	100	—	42.9	-36.2	7678.2	4404.7	12082.9	-1.74	armadillo/beta-catenin repeat family protein		SGN-U375858	Cleavage
nta-miR4367a	ACGCAGGAGGGATGATACT	19	5'/EST	100	+	47.4	-38.5	169	391.6	560.1	2.32	Unknown protein		SGN-U372878	Cleavage
nta-miR4367b	TACGCAGGAGAGATGATGCTG	21	5'/GSS	140	—	47.6	-54	725.7	342.1	1067.8	-2.12	flavin reductase-related;quinolinate synthetase A-related		SGN-U364353	Cleavage
nta-miR394a-1	TTGGCATTCTGTCCACCTCC	20	5'/EST	180	—	45	-48.1	216	78.8	294.8	-2.72	AAA-type ATPase family protein；		SGN-U365301	Cleavage
nta-miR394a-2	TTGGCATTCTGTCCACCTCC	20	5'/EST	160	+	45	-49.7	216	78.8	294.8	-2.72	AAA-type ATPase family protein；		SGN-U365301	Cleavage
nta-miR394a-3	TTGGCATTCTGTCCACCTCC	20	5'/GSS	140	—	45	-47.4	216	78.8	294.8	-2.72	AAA-type ATPase family protein；		SGN-U365301	Cleavage
nta-miR160a	GCGTGCGAGGAGCCAAGCATA	21	3'/EST	120	+	38.1	-53.3	1051.8	3241.1	4292.9	3.08	PAZ domain-containing protein / piwi domain-containing protein		SGN-U364054	Cleavage
nta-miR160b-1	GCGTATGAGGAGCCAAGCATA	21	3'/GSS	100	—	47.6	-54	2816.4	6011.8	8828.2	2.13	PAZ domain-containing protein / piwi domain-containing protein		SGN-U364054	Cleavage
nta-miR160b-2	GCGTATGAGGAGCCAAGCATA	21	3'/GSS	120	—	47.6	-50.9	2816.4	6011.8	8828.2	2.13	PAZ domain-containing protein / piwi domain-containing protein		SGN-U364054	Cleavage
nta-miR160c	CGTATGAGGAGCCAAGCATA	20	3'/GSS	120	+	50	-36.7	6.5	27	33.5	3.73	myb family transcription factor (MYB48)		SGN-U386631	Cleavage
nta-miR160d	TGCCTGGCTCCCTGTATGCCA	21	5'/GSS	120	+	38.1	-53	41	27	68	-1.5	auxin-responsive factor (ARF10)		SGN-U380777	Translation
nta-miR390a-1	AAGCTCAGGAGGGATAGCACC	21	5'/EST	120	+	42.8	-45.3	665.2	709	1374.2	1.07	Unknown protein		SGN-U376675	Cleavage
nta-miR390a-2	AAGCTCAGGAGGGATAGCACC	21	5'/GSS	140	—	42.8	-47.9	665.2	709	1374.2	1.07	Unknown protein		SGN-U376675	Cleavage
nta-miR390b-1	AAGCTCAGGAGGGATAGCGCC	21	5'/EST	120	+	42.8	-47.3	149	247.6	396.6	1.66	leucine-rich repeat transmembrane protein kinase		SGN-U382154	Cleavage
nta-miR390b-2	AAGCTCAGGAGGGATAGCGCC	21	5'/GSS	200	—	42.8	-60.6	149	247.6	396.6	1.66	leucine-rich repeat transmembrane protein kinase		SGN-U382154	Cleavage
nta-miR390c	AGCTATGTTGCTCGGACTCTC	21	5'/EST	160	+	52.4	-77	19.4	18	37.4	-1.07	heat shock transcription factor family protein		SGN-U363729	Cleavage
nta-miR156a-1	TTGACAGAAGATAGAGAGCAC	21	5'/EST	160	+	57.2	-55	127865	30725	158590	-4.16	squamosa promoter-binding protein-like 9 (SPL9)		SGN-U384021	Cleavage
nta-miR156a-2	TTGACAGAAGATAGAGAGCAC	21	5'/GSS	120	+	57.2	-53.5	127865	30725	158590	-4.16	squamosa promoter-binding protein-like 9 (SPL9)		SGN-U384021	Cleavage
nta-miR156a-3	TTGACAGAAGATAGAGAGCAC	21	5'/GSS	160	+	57.2	-55.4	127865	30725	158590	-4.16	squamosa promoter-binding protein-like 9 (SPL9)		SGN-U384021	Cleavage
nta-miR156a-4	TTGACAGAAGATAGAGAGCAC	21	5'/GSS	120	—	57.2	-49.5	127865	30725	158590	-4.16	squamosa promoter-binding protein-like 9 (SPL9)		SGN-U384021	Cleavage
nta-miR156a-5	TTGACAGAAGATAGAGAGCAC	21	5'/GSS	120	—	57.2	-56.2	127865	30725	158590	-4.16	squamosa promoter-binding protein-like 9 (SPL9)		SGN-U384021	Cleavage
nta-miR156a-6	TTGACAGAAGATAGAGAGCAC	21	5'/GSS	100	+	57.2	-39.5	127865	30725	158590	-4.16	squamosa promoter-binding protein-like 9 (SPL9)		SGN-U384021	Cleavage
nta-miR156a-7	TTGACAGAAGATAGAGAGCAC	21	5'/GSS	120	+	57.2	-51	127865	30725	158590	-4.16	squamosa promoter-binding protein-like 9 (SPL9)		SGN-U384021	Cleavage
nta-miR156a-8	TTGACAGAAGATAGAGAGCAC	21	5'/Nta	120	+	57.2	-50.1	127865	30725	158590	-4.16	squamosa promoter-binding protein-like 9 (SPL9)		SGN-U384021	Cleavage
nta-miR156b	TGACAGAAGAGAGTGAGCACC	21	5'/GSS	120	+	47.6	-55.2	207.3	83.3	290.6	-2.47	squamosa promoter-binding protein-like 9 (SPL9)		SGN-U384021	Cleavage
nta-miR156c	TGACAGAAGAGAATGAGCAC	20	5'/GSS	120	+	55	-50.7	7756	2349.8	10105.8	-3.3	squamosa promoter-binding protein-like 9 (SPL9)		SGN-U384021	Cleavage
nta-miR156d	TTGACAGAAGAGAGAGAGCAC	21	5'/GSS	120	+	52.4	-47.7	34.6	13.5	48.1	-2.46	squamosa promoter-binding protein-like 9 (SPL9)		SGN-U384021	Cleavage
nta-miR156e	TTGATAGAAGATAGAGAGCAC	21	5'/GSS	120	—	61.9	-52.6	54	22.5	76.5	-2.34	squamosa promoter-binding protein-like 9 (SPL9)		SGN-U384021	Cleavage
nta-miR156f	AGTGACAGAAGAGAGTGAGCA	21	5'/GSS	120	—	52.4	-57.1	23.8	0	23.8	-23.8	squamosa promoter-binding protein-like 4 (SPL4)		SGN-U367182	Cleavage
nta-miR397a	TCATCTGCGCTGCACTCAATCA	22	3'/GSS	140	—	50	-57.3	19.4	29.3	48.7	1.49	mitogen-activated protein kinase kinase (MAPKK);		SGN-U363248	Cleavage
nta-miR397b	ATTGAGTGCAGCGTTGATGAA	21	5'/EST	120	+	57.2	-44.3	295.9	87.8	383.7	-3.34	laccase		SGN-U374824	Cleavage
nta-miR162a-1	TCGATAAACCTCTGCATCCAG	21	3'/EST	120	+	52.4	-44.3	1043.2	650.5	1693.7	-1.6	Auxin-induced protein X15		SGN-U365925	Cleavage
nta-miR162a-2	TCGATAAACCTCTGCATCCAG	21	3'/GSS	100	—	52.4	-42	1043.2	650.5	1693.7	-1.6	Auxin-induced protein X15		SGN-U365925	Cleavage
nta-miR396a	TTCCACAGCTTTCTTGAA	18	5'/EST	140	+	61.1	-48	127.4	308.4	435.8	2.41	Skb1 methyltransferase family protein		SGN-U385841	Cleavage
nta-miR396b-1	TTAGAGGAAGGAGAAGTT	18	3'/EST	260	+	38.9	-71.6	6.5	27	33.5	3.73	Protein with unknown function		SGN-U366296	Cleavage
nta-miR396b-2	TTAGAGGAAGGAGAAGTT	18	3'/EST	260	+	38.9	-77.8	6.5	27	33.5	3.73	Protein with unknown function		SGN-U366296	Cleavage
nta-miR396c	AAGCTGTGGGAAAATATGGCA	21	3'/GSS	160	—	57.1	-53.9	1056.2	515.4	1571.6	-2.04725	Protein with unknown function		SGN-U378053	Cleavage
nta-miR172a	AGAATCATGATGATGCTGCAT	21	3'/GSS	140	+	61.9	-38.4	95	56.3	151.3	-1.68	Pathogenesis-related		SGN-U381464	Cleavage
nta-miR172b	GGGAATCTTGATGATGCTGCA	21	3'/GSS	120	+	52.4	-59.4	103.7	171.1	274.8	1.64	floral homeotic protein APETALA2 (AP2)		SGN-U365957	Cleavage
nta-miR172c-1	AGAATCTTGATGATGCTGCAT	21	3'/GSS	140	+	61.9	-47.6	11941.8	6464.2	18406	-1.85	Pathogenesis-related		SGN-U381464	Cleavage
nta-miR172c-2	AGAATCTTGATGATGCTGCAT	21	3'/GSS	140	+	61.9	-65.8	11941.8	6464.2	18406	-1.85	Pathogenesis-related		SGN-U381464	Cleavage
nta-miR172c-3	AGAATCTTGATGATGCTGCAT	21	3'/GSS	120	—	61.9	-45.3	11941.8	6464.2	18406	-1.85	Pathogenesis-related		SGN-U381464	Cleavage
nta-miR172c-4	AGAATCTTGATGATGCTGCAT	21	3'/GSS	140	—	61.9	-47	11941.8	6464.2	18406	-1.85	Pathogenesis-related		SGN-U381464	Cleavage
nta-miR172c-5	AGAATCTTGATGATGCTGCAT	21	3'/GSS	120	—	61.9	-49.5	11941.8	6464.2	18406	-1.85	Pathogenesis-related		SGN-U381464	Cleavage
nta-miR172c-6	AGAATCTTGATGATGCTGCAT	21	3'/GSS	120	—	61.9	-49.1	11941.8	6464.2	18406	-1.85	Pathogenesis-related		SGN-U381464	Cleavage
nta-miR172c-7	AGAATCTTGATGATGCTGCAT	21	3'/GSS	120	+	61.9	-49.5	11941.8	6464.2	18406	-1.85	Pathogenesis-related		SGN-U381464	Cleavage
nta-miR172c-8	AGAATCTTGATGATGCTGCAT	21	3'/GSS	140	+	61.9	-52	11941.8	6464.2	18406	-1.85	Pathogenesis-related		SGN-U381464	Cleavage
nta-miR172d	GGAATCTTGATGATGCTGCAT	21	3'/GSS	240	—	57.1	-65.3	455.7	234.1	689.8	-1.94	floral homeotic protein APETALA2 (AP2)		SGN-U378175	Cleavage
nta-miR172e	TGAATCTTGATGATGCTGCAT	21	3'/GSS	100	—	61.9	-37.5	8546.5	4098.6	12645.1	-2.08	floral homeotic protein APETALA2 (AP2)		SGN-U378175	Cleavage
nta-miR171a-1	TGATTGAGCCGTGCCAATATC	21	3'/GSS	100	+	52.4	-45.3	172.8	191.3	364.1	1.11	choline/ethanolamine kinase family protein		SGN-U368121	Cleavage
nta-miR171a-2	TGATTGAGCCGTGCCAATATC	21	3'/GSS	100	+	52.4	-42.2	172.8	191.3	364.1	1.11	choline/ethanolamine kinase family protein		SGN-U368121	Cleavage
nta-miR171a-3	TGATTGAGCCGTGCCAATATC	21	3'/GSS	120	—	52.4	-51.2	172.8	191.3	364.1	1.11	choline/ethanolamine kinase family protein		SGN-U368121	Cleavage
nta-miR171a-4	TGATTGAGCCGTGCCAATATC	21	3'/GSS	100	—	52.4	-49.2	172.8	191.3	364.1	1.11	choline/ethanolamine kinase family protein		SGN-U368121	Cleavage
nta-miR171a-5	TGATTGAGCCGTGCCAATATC	21	3'/GSS	120	—	52.4	-44.7	172.8	191.3	364.1	1.11	choline/ethanolamine kinase family protein		SGN-U368121	Cleavage
nta-miR171a-6	TGATTGAGCCGTGCCAATATC	21	3'/GSS	120	+	52.4	-43.7	172.8	191.3	364.1	1.11	choline/ethanolamine kinase family protein		SGN-U368121	Cleavage
nta-miR171b	TGATTGAGCCGCGTCAATATC	21	3'/GSS	140	+	52.4	-46.9	6.5	27	33.5	3.73	cation/hydrogen exchanger, putative (CHX18)		SGN-U372710	Cleavage
nta-miR171c-1	TTGAGCCGCGCCAATATCACT	21	3'/EST	120	+	47.6	-45.8	84.2	49.5	133.7	-1.69	scarecrow transcription factor family protein		SGN-U386275	Translation
nta-miR171c-2	TTGAGCCGCGCCAATATCACT	21	3'/GSS	120	+	47.6	-35.9	84.2	49.5	133.7	-1.69	scarecrow transcription factor family protein		SGN-U386275	Translation
nta-miR171d	TGAGCCGGACCAATATCACT	20	3'/GSS	100	+	50	-39.8	47.5	4179.6	4227.1	86.2	scarecrow transcription factor family protein		SGN-U386275	Cleavage
nta-miR171e	CGATGTTGGTGAGGTTCAATC	21	5'/GSS	100	+	52.4	-48.5	36.7	60.8	97.5	1.63926	GCN5-related N-acetyltransferase (GNAT) family protein		SGN-U367679	Cleavage
nta-miR171f	ATTGATGCGACTCAATCTGAA	21	5'/GSS	120	+	61.9	-45.3	62.6	13.5	76.1	-4.38621	Protein with unknown function		SGN-U382309	Cleavage
nta-miR166a-1	TTCGGACCAGGCTTCATTCCC	21	3'/GSS	140	+	42.9	-53.6	490.3	360.1	850.4	-1.36	homeobox-leucine zipper transcription factor (HB-14)		SGN-U368793	Cleavage
nta-miR166a-2	TTCGGACCAGGCTTCATTCCC	21	3'/GSS	120	—	42.9	-51	490.3	360.1	850.4	-1.36	homeobox-leucine zipper transcription factor (HB-14)		SGN-U368793	Cleavage
nta-miR166a-3	TTCGGACCAGGCTTCATTCCC	21	5'/GSS	120	—	42.9	-44.1	490.3	360.1	850.4	-1.36	homeobox-leucine zipper transcription factor (HB-14)		SGN-U368793	Cleavage
nta-miR166b	TCTCGGACCAGGCTTCATTCC	21	3'/GSS	120	—	42.9	-38.7	993.5	783.3	1776.8	-1.27	Unknown protein		SGN-U365366	Cleavage
nta-miR166c-1	TTGAGGGGAATGTTGTCTGGC	21	5'/GSS	160	+	47.6	-52.7	17.3	4.5	21.8	-3.32727	leucine-rich repeat family protein,		SGN-U372178	Translation
nta-miR166c-2	TTGAGGGGAATGTTGTCTGGC	21	5'/GSS	280	+	47.6	-84.8	17.3	4.5	21.8	-3.32727	leucine-rich repeat family protein,		SGN-U372178	Translation
nta-miR166c-3	TTGAGGGGAATGTTGTCTGGC	21	5'/GSS	200	+	47.6	-80.4	17.3	4.5	21.8	-3.32727	leucine-rich repeat family protein,		SGN-U372178	Translation
nta-miR166d	AATGAAGACTGATCCAAGATC	21	5'/GSS	260	+	61.9	-47	1274.3	1811.9	3086.2	1.42155	O-methyltransferase,		SGN-U379227	Translation
nta-miR827	TTAGATGAACATCAACAAACA	21	3'/GSS	120	—	71.4	-39.2	190.1	85.5	275.6	-2.21	WRKY family transcription factor		SGN-U369920	Translation
nta-miR2111	TAATCTGCATCCTGAGGTTTA	21	5'/GSS	100	—	61.9	-44.4	4.3	20.3	24.6	4.02	kelch repeat-containing F-box family protein		SGN-U368810	Cleavage
nta-miR159	TTTGGATTGAAGGGAGCTCTA	21	3'/GSS	140	—	57.1	-38.8	1665.2	472.7	2137.9	-3.52	myb family transcription factor		SGN-U373553	Cleavage
nta-miR164a	TGGAGAAGCAGGGCACGTGCA	21	5'/GSS	100	—	38.1	-41.9	18816.5	9453.2	28269.7	-1.99	transcription activator NAC1 (NAC1)		SGN-U387801	Cleavage
nta-miR164b	CATGTGCCTGTCTTCCCCATC	21	3'/GSS	220	—	42.9	-68.4	25.9	33.8	59.7	1.29368	aromatic-rich family protein		SGN-U371842	Translation
nta-miR479	CGTGATATTTGTTTGGCTCATC	22	5'/GSS	220	+	59.1	-64.3	32.4	195.8	228.2	5.89	SWIB complex BAF60b domain-containing protein		SGN-U376283	Translation
nta-miR477a	ACTCTCCCTCAAGGGCTTCT	20	5'/GSS	120	—	45	-55.5	84.2	141.8	226	1.68	elongation factor 1B-gamma		SGN-U368353	Cleavage
nta-miR477b	TGTCTCTCCCTCAAGGGCTTC	21	5'/GSS	140	—	42.8	-51.4	116.6	24.8	141.4	-4.56	protein kinase family protein		SGN-U375246	Cleavage
nta-miR1444	ACATTCCGGCAATCTTCTCC	20	5'/EST	220	+	50	-73.3	25.9	13.5	39.4	-1.86	protein kinase (AFC2)；SET domain-containing protein (ASHH1)		SGN-U374837	Cleavage
nta-miR319	TGGGAGCCGTAAGATTGAG	19	5'/GSS	140	—	52.6	-40.4	17.3	13.5	30.8	-1.26	calmodulin-binding protein		SGN-U372752	Cleavage
nta-miR1446	TGAACTCTCTCCCTCAATGGCT	22	5'/GSS	120	+	50	-46.7	7170.7	7443.2	14613.9	1.04	heavy-metal-associated domain-containing protein, ATFP2		SGN-U368033	Cleavage
nta-miR395a	CTGAACTCGGTGTAACAAATC	21	5'/GSS	160	+	42.8	-95.8	8.6	18	26.6	1.98	lipid transfer protein-related		SGN-U371959	Cleavage
nta-miR395b-1	ATACCTGGCGCTATACATTAA	21	5'/EST	100	+	38.1	-37.2	21.6	2.3	23.9	-6.85	dehydration-responsive protein (RD22)		SGN-U370839	Translation
nta-miR395b-2	ATACCTGGCGCTATACATTAA	21	5'/EST	100	+	38.1	-56.4	21.6	2.3	23.9	-6.85	dehydration-responsive protein (RD22)		SGN-U370839	Translation
nta-miR398	GAATTGTAAGAACATGTAAAA	21	5'/GSS	120	+	23.8	-46.9	142.5	488.4	630.9	3.41	U2 snRNP auxiliary factor large subunit		SGN-U371373	Cleavage
nta-miR1384a	AGGAGAATGACAAACCTGACA	21	5'/EST	200	+	42.8	-43.7	451.4	630.2	1081.6	1.4	protein kinase family protein		SGN-U384902	Cleavage
nta-miR1384b	AGGAGAATCACAAACCTGACA	21	5'/EST	200	+	42.8	-51.5	17.3	51.8	69.1	2.89	protein kinase family protein；		SGN-U384902	Cleavage
nta-miR132a	ATTGTTACATGTAGCACTGGC	21	3'/GSS	100	+	42.8	-36.2	97.2	49.5	146.7	-1.94	pathogenesis-related protein；		SGN-U368268	Translation
nta-miR132b	ATTGTTACATGTAGCACTGGA	21	5'/GSS	100	+	38.1	-40	157.7	119.3	277	-1.32	pathogenesis-related protein；		SGN-U368268	Translation
nta-miR132c	ATTGTTACATGTAACACTGGC	21	5'/GSS	100	—	38	-50.7	79.9	56.3	136.2	-1.41	pathogenesis-related protein		SGN-U368268	Translation
nta-miR132d	TATTGTTATATGTTGCACTGGC	22	5'/GSS	100	+	36.3	-45.9	190.1	128.3	318.4	-1.48	MADS-box protein (AGL65), similar to homeodomain transcription factor (AGL30)		SGN-U374657	Translation
nta-miR3627a-1	TGTCGCTGGAGAGATGGCACTT	22	5'/GSS	100	+	54.6	-38.7	1101.5	8658.6	9760.1	7.85	calcium-transporting ATPase		SGN-U371584	Cleavage
nta-miR3627a-2	TGTCGCTGGAGAGATGGCACTT	22	5'/GSS	120	+	54.6	-47.5	1101.5	8658.6	9760.1	7.85	calcium-transporting ATPase		SGN-U371584	Cleavage
nta-miR3627b	TCGCAGGAGAGATGGCACTTGC	22	5'/GSS	120	—	59.1	-51.4	200.9	213.8	414.7	1.06	calcium-transporting ATPase		SGN-U371584	Cleavage
nta-miR169a	TGGCAAGCATCTTTGGCGACT	21	3'/GSS	120	—	52.4	-43.9	47.5	47.3	94.8	1	myosin heavy chain-related		SGN-U376361	Cleavage
nta-miR169b	AACTTGAAGGGTCGTGTA	18	5'/GSS	220	—	44.4	-64.4	6.5	18	24.5	2.53	calmodulin-related, low similarity to calmodulin 8		SGN-U383482	Cleavage
nta-miR4275	ATAAGTGTTCATTGGACAAA	20	3'/GSS	100	—	30	-44.1	34.6	31.5	66.1	-1.1	GCN5-related N-acetyltransferase (GNAT) family protein		SGN-U379400	Cleavage
nta-miR3	GTGTTCATGTTATAATTC	18	3'/GSS	100	—	27.8	-38.9	6.5	15.8	22.3	2.24			SGN-U369673	Cleavage
nta-miR1477	ATGGATAGAAATGAAGGGAGA	21	3'/GSS	100	—	38.1	-48	19.4	11.3	30.7	-1.66	beta-expansin		SGN-U371992	Cleavage
nta-miR399a	GGGCTACTTTCTATTGGCATG	21	5'/GSS	120	—	47.6	-49.8	15.1	90	105.1	5.65	4-coumarate--CoA ligase 2		SGN-U369319	Cleavage
nta-miR399b	GGGTAGCTCTCCGTTTGGCAGA	22	5'/GSS	100	+	59.1	-41.9	79.9	69.8	149.7	-1.14	RNA-binding protein 47 (RBP47)		SGN-U369270	Translation
nta-miR399c	GGGTTACTCTTTATTGGCATG	21	5'/GSS	120	—	57.1	-44.7	51.8	101.3	153.1	1.9375	plant defensin-fusion protein, putative (PDF2.2)		SGN-U385687	Cleavage
