# Supplementary material for: Differential Expression of miRNAs in Response to Topping in Flue-Cured Tobacco (Nicotiana tabacum) Roots
Source: PLoS One. 2011 Dec 14;6(12):e28565. doi: 10.1371/journal.pone.0028565 (PMC3237444; doi:10.1371/journal.pone.0028565)
Supplement: Table S2 — Details of new miRNAs from tobacco roots. ML, Length of mature miRNA, C Reads, Reads of miRNAs before topping, T Reads, Reads of miRNAs after topping. “+”in fold changes means up-regulation,“−”in fold changes means down-regulation. (XLS) [file pone.0028565.s003.xls]

## Sheet: Sheet1
Name of miRNA	Mature miRNA sequence	ML	End/Source	PL	Strand	A+T(%)	MFE	C Reads	T Reads	Total Reads	Fold change	Target Protein	Accession number of targets	Inhibition	sequence of miRNA*	the read number of miRNA*
nta-miRn1a	TGGGAGCCGTGGATAGATGT	20	5'/EST	140	＋	45	-40.6	23.8	105.8	129.6	4.31	TFIIH basal transcription factor complex p34 subunit	SGN-U386915	Cleavage	GATGTAAATCGATCCACGCCT	1
nta-miRn1b	TGGGAGCGGTGGATGGATG	19	5'/GSS	100	－	36.9	-38.5	4.3	22.5	26.8	4.43	Unknown protein	SGN-U381950	Cleavage	AATCAATCCATACCTTCCATT	2
nta-miRn1c	AATGGGAGTCGTGGATGGA	19	5'/Nta	120	＋	47.3	-36.3	28.1	38.3	66.4	1.35	Unknown protein	SGN-U377905	Cleavage	ATCAATCCATGCCCTCCATT	2
nta-miRn2a-1	TGAGTGTGAGGCGTTGGATTGA	22	5'/EST	120	＋	50	-36	36.7	29.3	66	-1.24	UDP-glucose epimerase	SGN-U369662	Cleavage	ATCCAAGCCCCACATTCAT	1
nta-miRn2a-2	TGAGTGTGAGGCGTTGGATTGA	22	5'/EST	100	＋	50	-43.2	36.7	29.3	66	-1.24	UDP-Glc-4-epimerase	SGN-U369662	Cleavage	ATCCAAGCCCCACATTCAT	1
nta-miRn2a-3	TGAGTGTGAGGCGTTGGATTGA	22	5'/EST	100	＋	50	-36.1	36.7	29.3	66	-1.24	UDP-Glc-4-epimerase	SGN-U369662	Cleavage	ATCCAAGCCCCACATTCAT	1
nta-miRn2a-4	TGAGTGTGAGGCGTTGGATTGA	22	5'/EST	100	＋	50	-40.2	36.7	29.3	66	-1.24	UDP-Glc-4-epimerase	SGN-U369662	Cleavage	ATCCAAGCCCCACATTCAT	1
nta-miRn2a-5	TGAGTGTGAGGCGTTGGATTGA	22	5'/EST	120	＋	50	-38.5	36.7	29.3	66	-1.24	UDP-Glc-4-epimerase	SGN-U369662	Cleavage	ATCCAAGCCCCACATTCAT	1
nta-miRn2a-6	TGAGTGTGAGGCGTTGGATTGA	22	5'/EST	100	＋	50	-35.9	36.7	29.3	66	-1.24	UDP-Glc-4-epimerase	SGN-U369662	Cleavage	ATCCAAGCCCCACATTCAT	1
nta-miRn2b-1	TGAATGTGAGGCATTGGATTGA	22	5'/GSS	100	＋	50	-39.1	79.9	85.5	165.4	1.07	UDP-glucose epimerase	SGN-U369662	Cleavage	CAATCCGAGCCCTACATTCA	1
nta-miRn2b-2	TGAATGTGAGGCATTGGATTGA	22	5'/GSS	100	＋	50	-36.8	79.9	85.5	165.4	1.07	UDP-glucose epimerase	SGN-U369662	Cleavage	CAATCCGAGCCCTACATTCA	1
nta-miRn2b-3	TGAATGTGAGGCATTGGATTGA	22	5'/GSS	100	－	50	-39.3	79.9	85.5	165.4	1.07	UDP-glucose epimerase	SGN-U369662	Cleavage	CAATCCGAGCCCTACATTCA	1
nta-miRn2b-4	TGAATGTGAGGCATTGGATTGA	22	5'/Nta	100	＋	50	-39.9	79.9	85.5	165.4	1.07	UDP-glucose epimerase	SGN-U369662	Cleavage	CAATCCGAGCCCTACATTCA	1
nta-miRn2c	TGAGTGTGAGGCATTGGATT	20	5'/Nta	100	＋	55	-38.5	86.4	112.5	198.9	1.3	UDP-glucose epimerase	SGN-U369662	Cleavage	AATCCGAGCCCCACATTCA	1
nta-miRn3	AATGGAAGTCGTTGGATCAA	20	5'/EST	120	＋	60	-39	15.1	6.8	21.9	-2.06	cellulose synthase	SGN-U368912	Cleavage	ATCCAAGACCTCCATTTTTTGAT	1
nta-miRn4	CAATTGAGATGACATCTAGTT	21	3'/EST	180	＋	66.7	-74.6	570.2	598.7	1168.9	1.05	harpin-induced family protein / HIN1 family protein / harpin-responsive family protein / NDR1/HIN1-like protein 3 )	SGN-U362919	Cleavage	CCTGGATGTAATCTCAATTG	1
nta-miRn5a	AGGGCGAGTCATCTGTGACAG	21	3'/EST	160	＋	42.9	-52.2	62.6	42.8	105.4	-1.45	RNA recognition motif (RRM)-containing protein	SGN-U371183	Cleavage	CTGTCGCAGATGACTTTCGCCCT	1
nta-miRn5b	TGTCGCAGATGACTTTCGCCCTT	23	5'/EST	120	＋	47.9	-43.6	64.8	38.3	103.1	-1.67	DNAJ heat shock protein	SGN-U369427	Translation	AAGTGCGAGTCATCTGTGACA	137
nta-miRn6	TTAGGACCATATTCACTATTT	21	5'/EST	120	＋	71.5	-42.4	200.9	515.4	716.3	2.56	wound-responsive family protein	SGN-U380256	Translation	AGTAGTGAAAATGGTTCTAAA	107
nta-miRn7	AAATTTGCATTGTTTGATTGTTCT	24	5'/EST	100	＋	75	-33.7	105.8	74.3	180.1	-1.42	cytochrome c oxidase subunit	SGN-U372801	Cleavage	AGAACAATCGAATGATGTTAA	1
nta-miRn8a-1	GGCCCCAAGGAGACAGGCAGA	21	3'/GSS	120	－	33.3	-47.4	32.4	101.3	133.7	3.06	Unknown protein	SGN-U369494	Cleavage	TCTGCCTGGCTCCCTGGATGC	1
nta-miRn8a-2	GGCCCCAAGGAGACAGGCAGA	21	3'/GSS	120	－	33.3	-45.5	32.4	101.3	133.7	3.06	Unknown protein	SGN-U369494	Cleavage	TCTGCCTGGCTCCCTGGATGC	1
nta-miRn9	TGTTGTAATTCTTCTTGGCTAT	22	5'/GSS	100	＋	68.2	-34.8	45.4	40.5	85.9	-1.12	MADS-box protein (AGL20)	SGN-U382729	Cleavage	ATAGCCAAGATTAATTACAATAA	1
nta-miRn10a-1	AATGGTAGTCATAGGATCT	19	5'/GSS	100	＋	63.2	-33.8	8.6	13.5	22.1	1.51	ATP synthase beta chain 2	SGN-U372384	Cleavage	AGATCCTAGGCTTCCATTTG	1
nta-miRn10a-2	AATGGTAGTCATAGGATCT	19	5'/GSS	100	＋	63.2	-33.5	8.6	13.5	22.1	1.51	ATP synthase beta chain 2	SGN-U372384	Cleavage	AGATCCTAGGCTTCCATTTG	1
nta-miRn11a	TTAGCATATAATTCTTGGACC	21	3'/GSS	240	－	66.7	-67.3	17.3	11.3	28.6	-1.49	calmodulin-7 (CAM7)	SGN-U370163	Cleavage	TCCGAGAATTCTTTGCAAAT	2
nta-miRn11b	TTTTAGCCAGAGTTGTTTTCCC	22	3'/GSS	120	－	59.1	-34.6	136.1	31.5	167.6	-4.22	disease resistance protein (CC-NBS class)	SGN-U375884	Cleavage	AGAAACAACACTTGCTAAAAGA	10
nta-miRn11c-1	TAAGGTTGCCTTGCTCTTGCA	21	5'/GSS	120	＋	52.4	-46.5	200.9	99	299.9	-2.02	calcium-binding EF hand family protein	SGN-U364357	Cleavage	TTCGAGAGCAAGGCTACCTCAT	3
nta-miRn11c-2	TAAGGTTGCCTTGCTCTTGCA	21	5'/GSS	120	＋	52.4	-37	200.9	99	299.9	-2.02	calcium-binding EF hand family protein	SGN-U364357	Cleavage	TTCGAGAGCAAGGCTACCTCAT	3
nta-miRn12	TTGAAGATGTTCTATTTCTGT	21	3'/GSS	120	＋	71.5	-62.2	75.6	22.5	98.1	-3.26	proteasome maturation factor UMP1 family protein	SGN-U365900	Cleavage	AGAAATAGGACATCTTCAACA	23
nta-miRn13a	GTGGGTATTGAAGATGTTATG	21	3'/GSS	120	－	61.9	-50.4	946	504.2	1450.2	-1.87	glycosyl hydrolase family 3 protein	SGN-U372489	Cleavage	ACATGACATCTTCAAAACCCA	1
nta-miRn13b	AGGTATTGAAGATGTGATG	19	3'/GSS	140	－	63.2	-41.6	25.9	141.8	167.7	5.31	serine/threonine protein phosphatase	SGN-U369228	Cleavage	CACATGACATCTTCAAAACC	1
nta-miRn14	AGAAGATGATGAAAGCTGAAT	21	5'/GSS	280	－	66.6	-92.8	60.5	112.5	173	1.85	copper-binding family protein	SGN-U365416	Cleavage	AAAATCCAACTTTAATCAT	1
nta-miRn15	TACAGGTGACTTGTAAATGTTT	22	5'/GSS	100	＋	68.2	-34.9	797	495.2	1292.2	-1.61	disease resistance protein (TIR-NBS-LRR class)	SGN-U387549	Cleavage	AAAACATTTACACGTACCTTGTATG	1
nta-miRn16	TCCGACGGCATTTTGGAGAAT	21	3'/GSS	120	＋	52.4	-53.6	54	33.8	87.8	-1.58	Unknown protein	SGN-U366744	Cleavage	TCTCCTAAAATATCGTCGGGT	2
nta-miRn17	TTATACAGAGAAACCGCGGTCG	22	5'/GSS	100	－	50	-34.5	475.2	240.8	716	-2	Unknown protein	SGN-U379115	Cleavage	TTCTCTACCGCGTTTCTCCGT	1
nta-miRn18	GGGGCAATCTGAGATCACATG	21	5'/GSS	120	－	47.7	-40.7	330.5	736	1066.5	2.22	protein kinase family protein	SGN-U386144	Cleavage	TATGTGTTCTCAGGTCGCCCC	12
nta-miRn19	AGAGACGTGGACGCTGTTTTTGAA	24	5'/Nta	120	－	54.2	-36.4	34.6	9	43.6	-3.56	glutamine-tRNA ligase	SGN-U387453	Cleavage	GTATTTGTCTAATATCTGATCGGC	1
nta-miRn20	ATGTGAACATGTTTGACTA	19	3'/Nta	280	＋	58.3	-75.5	13	18	31	1.36	Unknown protein	SGN-U383035	Cleavage	AGTCAAACAGGTTCATATAA	1
nta-miRn21	AATTCGAAGAAGGCGAAGACCA	22	5'/EST	180	＋	54.5	-70.2	15.1	15.8	30.9	1.04	Unknown protein	SGN-U385755	Cleavage	GTCTTCGCCTTCTCGGATTAC	1
nta-miRn22a-1	TCCAAATGACTGACATTATCT	21	3'/EST	100	＋	66.7	-39	84.2	42.8	127	-1.95	PBS lyase HEAT-like repeat-containing protein	SGN-U366223	Cleavage	ATACTGTTAGTCATTTGGAG	1
nta-miRn22a-2	TCCAAATGACTGACATTATCT	21	5'/EST	120	＋	66.7	-31.5	84.2	42.8	127	-1.95	PBS lyase HEAT-like repeat-containing protein	SGN-U366223	Cleavage	ATACTGTTAGTCATTTGGAG	1
nta-miRn23a-1	GGGATTGGTGGGTTGGAAAGC	21	5'/EST	100	＋	42.8	-40.8	4695.5	3139.8	7835.3	-1.5	signal peptidase	SGN-U365620	Cleavage	TTTCCAATTCCACCCATTCC	3
nta-miRn23a-2	GGGATTGGTGGGTTGGAAAGC	21	5'/GSS	100	＋	42.8	-38.1	4695.5	3139.8	7835.3	-1.5	signal peptidase	SGN-U365620	Cleavage	TTTCCAATTCCACCCATTCC	3
nta-miRn24	CGGATAATACTACTTTTGGTC	21	3'/EST	100	＋	62	-42.5	6.5	18	24.5	2.53	branched-chain amino acid transaminase 3 (BCAT3)	SGN-U364225	Cleavage	TAGTATTGTCCGTTCGTTC	1
nta-miRn25a-1	TTTGTCCAATGAAATACTTATC	22	5'/EST	100	＋	72.7	-39.3	224.6	200.3	424.9	-1.12	beta-galactosidase	SGN-U371035	Cleavage	ATAAGTGTTCATTGGACAAA	20
nta-miRn25a-2	TTTGTCCAATGAAATACTTATC	22	5'/GSS	120	＋	72.7	-34.9	224.6	200.3	424.9	-1.12	beta-galactosidase	SGN-U371035	Cleavage	ATAAGTGTTCATTGGACAAA	20
nta-miRn26a-1	AATCCGAGCCCCACATTCATC	21	3'/EST	100	＋	47.6	-36.1	51.8	36	87.8	-1.43	4-coumarate--CoA ligase family protein	SGN-U381106	Cleavage	GAGTGTGAGGCATTGGATT	10
nta-miRn26a-2	AATCCGAGCCCCACATTCATC	21	3'/EST	100	＋	47.6	-35.9	51.8	36	87.8	-1.43	4-coumarate--CoA ligase family protein	SGN-U381106	Cleavage	GAGTGTGAGGCATTGGATT	10
nta-miRn26a-3	AATCCGAGCCCCACATTCATC	21	3'/EST	100	＋	47.6	-33.2	51.8	36	87.8	-1.43	4-coumarate--CoA ligase family protein	SGN-U381106	Cleavage	GAGTGTGAGGCATTGGATT	10
nta-miRn26a-4	AATCCGAGCCCCACATTCATC	21	3'/EST	100	＋	47.6	-32.8	51.8	36	87.8	-1.43	4-coumarate--CoA ligase family protein	SGN-U381106	Cleavage	GAGTGTGAGGCATTGGATT	10
nta-miRn26b	AATCCGAGCCTCACATTCATC	21	3'/EST	120	＋	47.6	-30.5	15.1	13.5	28.6	-1.11	FTSH protease	SGN-U369219	Cleavage	TGGATGAGTGAGAGGCGT	1
nta-miRn26c	AATCCAAGCCCCACATTCATC	21	3'/EST	100	＋	47.6	-43.2	10.8	11.3	22.1	1.04	CBP acetyltransferase-related protein 2 (PCAT2)	SGN-U374818	Cleavage	TGAGTGTGAGGTGTTGGATT	1
nta-miRn26d	AATCCGAGCCCTACATTCATC	21	3'/Nta	100	－	47.6	-40.2	77.8	40.5	118.3	-1.9	4-coumarate--CoA ligase family protein	SGN-U381106	Cleavage	GAGGCATTGGATTGATTT	3
nta-miRn27a-1	TACCAACAATTGAGATAACATC	22	3'/EST	220	＋	68.2	-66.4	1218.2	497.4	1715.6	-2.45	ubiquitin family protein;	SGN-U367623	Cleavage	GCATGTTATCTTAATTGTT	9
nta-miRn27a-2	TACCAACAATTGAGATAACATC	22	3'/EST	220	＋	68.2	-61.3	1218.2	497.4	1715.6	-2.45	ubiquitin family protein;	SGN-U367623	Cleavage	GCATGTTATCTTAATTGTT	9
nta-miRn27b	TTCCAACAATTGAGATAACATC	22	3'/EST	160	＋	68.2	-50.1	43.2	22.5	65.7	-1.88	3-hydroxyisobutyryl-coenzyme A hydrolase / CoA-thioester hydrolase (CHY1)	SGN-U369334	Cleavage	TGTTATCTTAGTTGTTAGCAT	5
nta-miRn28	TGTATGAACTCCAGCATATTAT	22	3'/EST	120	＋	68.2	-33.8	4.3	72	76.3	13.77	tubulin folding cofactor E	SGN-U368841	Cleavage	ATAATATACTGGAGTTCGGTGCA	4
nta-miRn29	ACCCTCTTTTCTTTCCGGTAT	21	5'/EST	100	－	57.2	-36.5	434.1	812.5	1246.6	1.87	peptide transporter (PTR2-B)	SGN-U370527	Cleavage	TTTGCCGGAATGAAATGAGTGTTT	18
nta-miRn30	CCAACCTCTGATTTGGAGCTTA	22	3'/EST	160	＋	54.5	-54.8	108	78.8	186.8	-1.37	RNA recognition motif (RRM)-containing protein, similar to UBP1 interacting protein 1a		Cleavage	AAGTTCCGACTAAGAGGTTGA	2
nta-miRn31	AGAAAAATGGTAGCCATTGGA	21	5'/EST	100	＋	61.9	-36.2	97.2	38.3	135.5	-2.5	zinc finger (C2H2 type) family protein	SGN-U372557	Cleavage	TCCAAGGGCTTCCATTTTTCT	4
nta-miRn32	TATTTTTGGAGAGTCCGAGCA	21	3'/EST	140	＋	57.1	-69.5	8.6	27	35.6	2.92	aminocyclopropane-1-carboxylate synthase 2 / ACC synthase 2 (ACS2) (ACC1)	SGN-U387598	Cleavage	TGTTGCACGGACTCTCCAAAA	1
nta-miRn33a-1	TTGGAGAGTCTGAGTAGCATA	21	3'/EST	140	＋	57.2	-57.9	8.6	13.5	22.1	1.51	hydrolase, alpha/beta fold family protein	SGN-U366862	Cleavage	TATGTTACTCGGACTCTTCAA	3
nta-miRn33a-2	TTGGAGAGTCTGAGTAGCATA	21	3'/GSS	240	－	57.2	-73.8	8.6	13.5	22.1	1.51	hydrolase, alpha/beta fold family protein	SGN-U366862	Cleavage	TATGTTACTCGGACTCTTCAA	3
nta-miRn33a-3	TTGGAGAGTCTGAGTAGCATA	21	3'/GSS	240	－	57.2	-73.1	8.6	13.5	22.1	1.51	hydrolase, alpha/beta fold family protein	SGN-U366862	Cleavage	TATGTTACTCGGACTCTTCAA	3
nta-miRn34	AGAACACGTGATTGAGGCCA	20	3'/EST	100	＋	50	-39.5	32.4	33.8	66.2	1.04	guanylate kinase 1 (GK-1)	SGN-U372625	Cleavage	GGCCTTGGTCGTTTGTTCT	4
nta-miRn35	TCAGGAATCCAAGATAGTATC	21	5'/EST	200	＋	62	-66.3	28.1	9	37.1	-2.91	phytochelatin synthetase	SGN-U383096	Cleavage	ATACTATCTTGGATTTCT	24
nta-miRn36a-1	GGAGGAGAAGACGTTTGGTAG	21	3'/GSS	120	＋	47.6	-44.6	54	126	180	2.31	prenylated rab acceptor (PRA1) family protein	SGN-U376290	Cleavage	CTTCCAAGAAAATCCGGCCA	1
nta-miRn36a-2	GGAGGAGAAGACGTTTGGTAG	21	3'/GSS	120	－	47.6	-45.8	54	126	180	2.31	prenylated rab acceptor (PRA1) family protein	SGN-U376290	Cleavage	CTTCCAAGAAAATCCGGCCA	1
nta-miRn37	TTCCTTTGTGATACGATGATGG	22	5'/GSS	120	＋	59.1	-50	19.4	18	37.4	-1.07	5-methylthioribose kinase family	SGN-U369479	Cleavage	ATCATCTATCATTAAGAAAAG	1
nta-miRn38a-1	TTGATACGCACCTGAATCG	19	5'/GSS	100	－	52.6	-37.2	5337	5599.9	10936.9	1.05	DEAD/DEAH box helicase carpel factory / CAF	SGN-U378076	Cleavage	CGATCTGGGTTCGTATCAAAC	984
nta-miRn38a-2	TTGATACGCACCTGAATCG	19	5'/GSS	120	－	52.6	-42.7	5337	5599.9	10936.9	1.05	DEAD/DEAH box helicase carpel factory / CAF	SGN-U378076	Cleavage	CGATCTGGGTTCGTATCAAAC	984
nta-miRn39	AGAATTACAAAGGACAAATAA	21	5'/GSS	160	＋	76.2	-50.7	58.3	130.5	188.8	2.22	protease inhibitor/lipid transfer protein (LTP) family protein	SGN-U373131	Cleavage	TATTTGTCAGGCTTGTGATTC	37
nta-miRn40	TAAAACCTTCTGCGATCCATA	21	3'/GSS	160	＋	61.9	-51.4	28.1	18	46.1	-1.53	PBS lyase HEAT-like repeat-containing protein	SGN-U366223	Translation	TGGGTAGCAGAGGTTTTTG	11
nta-miRn41a-1	GAACAATTGATTGACGTTGGT	21	3'/GSS	100	－	61.9	-36.4	51.8	49.5	101.3	-1.05	acyl-CoA oxidase	SGN-U370277	Cleavage	TACGTCGATCGATTGTTC	2
nta-miRn41a-2	GAACAATTGATTGACGTTGGT	21	3'/GSS	120	－	61.9	-34.7	51.8	49.5	101.3	-1.05	acyl-CoA oxidase	SGN-U370277	Cleavage	TACGTCGATCGATTGTTC	2
nta-miRn42	TGGGTCTCCTGGAGAAAGGTC	21	3'/GSS	100	＋	42.9	-44.2	174.9	121.5	296.4	-1.44	inorganic pyrophosphatase	SGN-U363803	Cleavage	CCTTACTCCAGGTAGATCCAC	1
nta-miRn43	CGGATCTCTTGGCGGAAAGA	20	3'/GSS	100	－	45	-44.5	902.8	605.5	1508.3	-1.49	no apical meristem (NAM) family protein	SGN-U369201	Cleavage	CTTTCTTCCAAGAAGATCCATC	1
nta-miRn44	AGGATAAGGTGGGATAAGATGGGA	24	5'/GSS	180	＋	54.2	-77.9	34.6	13.5	48.1	-2.46	protein kinase (ATN1)	SGN-U372350	Cleavage	ATAAATTTTATCCTACATCTTATC	1
nta-miRn45	TAGACACTTGAACTCAGGCTA	21	5'/GSS	180	＋	57.2	-69.1	105.8	137.3	243.1	1.29	sec61beta family protein	SGN-U372396	Translation	CTAGCCTGAGTTCATGTGTCTAAA	1
nta-miRn46	TATTATCATACGTAGCACTAGC	22	5'/GSS	100	＋	63.7	-36.1	287.3	474.9	762.2	1.65	no apical meristem (NAM) family protein	SGN-U371196	Cleavage	TCAGTGCTCGTGTAATAATA	1
nta-miRn47	AGAGTCTGAACAACATAGCTC	21	3'/GSS	160	－	57.2	-59.2	19.4	6.8	26.2	-2.62	protein tyrosine phosphatase-like protein	SGN-U375304	Translation	GCTATGTTGCACAGACTCTCC	1
nta-miRn48	AAATGTTCTTCGAGTATCTTC	21	5'/GSS	260	＋	66.7	-58.4	172.8	139.5	312.3	-1.24	disease resistance protein (TIR-NBS-LRR class)	SGN-U377857	Cleavage	AGATACTCGAAAAACATTTA	14
nta-miRn49	AGGTATATTTAATTCTGCATA	21	3'/GSS	100	＋	76.2	-51.4	457.9	229.6	687.5	2	axi 1	SGN-U378766	Translation	GAGTTATGCGGAATTAAAACT	2
nta-miRn50	ACCAGAAAATGAGATCTCAGC	21	5'/GSS	140	＋	57.2	-69.2	21.6	11.3	32.9	-1.84	Unknown protein	SGN-U364132	Translation	AGCTGAGATCTCTTTTTCTGGT	1
nta-miRn51	ATCGTAACATATAGCACTAGC	21	5'/GSS	100	＋	61.9	-41.4	10.8	31.5	42.3	2.75	methylmalonate-semialdehyde dehydrogenase	SGN-U369274	Cleavage	CAGTGCTCATGCTACGATAT	1
nta-miRn52	AGAAAGTGATGAGAGAATT	19	5'/GSS	100	＋	68.4	-46.3	28.1	90	118.1	3.13	disease resistance family protein；oligopeptide transporter OPT family protein；lipid transfer protein；	SGN-U383867	Translation	TTTGGAATCATCTCATCACTT	1
nta-miRn53	CCAGATATTGTGGCGCTATAC	21	5'/GSS	100	＋	52.4	-39.2	30.2	22.5	52.7	-1.33	cytochrome b5 isoform 1	SGN-U370116	Cleavage	TGACACGGCACAGGTATAGCGC	1
nta-miRn54	TTTTGCTACTTTCATACTTAA	21	5'/GSS	140	＋	76.2	-45.3	10.8	13.5	24.3	1.23	jacalin lectin family protein,	SGN-U382970	Translation	AAGTATGAAACTAGCAAAACG	2
nta-miRn55	AGTGGGTGGAGTGGTAAGATA	21	5'/GSS	100	＋	52.4	-39.2	2162	1742.1	3904.1	-1.24	aspartate aminotransferase	SGN-U370793	Translation	TCTTGCCAATGCCATCCATT	1
nta-miRn56	GATCTGAACTTGGCTCGAATCT	22	3'/Nta	160	－	54.6	-50.8	6.5	15.8	22.3	2.24	sterol desaturase family protein, similar to sterol 4-alpha-methyl-oxidase	SGN-U372201	Cleavage	AGAAGATTCGAGAAGTTCCGAACT	2
nta-miRn57a-1	TGTGGGTTGCAGAGGTTTTT	20	5'/EST	160	＋	55	-44.4	6.5	105.8	112.3	14.24	SAICAR synthetase	SGN-U364224	Cleavage	TAAAACCTTCTGCGATCCATA	21
nta-miRn57a-2	TGTGGGTTGCAGAGGTTTTT	20	5'/GSS	160	＋	55	-46.6	6.5	105.8	112.3	14.24	SAICAR synthetase	SGN-U364224	Cleavage	TAAAACCTTCTGCGATCCATA	21
nta-miRn57a-3	TGTGGGTTGCAGAGGTTTTT	20	5'/GSS	180	＋	55	-63.8	6.5	105.8	112.3	14.24	SAICAR synthetase	SGN-U364224	Cleavage	TAAAACCTTCTGCGATCCATA	21
nta-miRn58a-1	ATCGTGACTATGGGTACGGTT	21	5'/EST	160	＋	52.4	-40.8	47.5	20.3	67.8	-2.28	mitogen-activated protein kinase kinase (MAPKK)	SGN-U363248	Cleavage	ACGGTTCCTGTGGCATGGTCACGA	1
nta-miRn58a-2	ATCGTGACTATGGGTACGGTT	21	5'/EST	160	－	52.4	-36.8	47.5	20.3	67.8	-2.28	mitogen-activated protein kinase kinase (MAPKK)	SGN-U363248	Cleavage	ACGGTTCCTGTGGCATGGTCACGA	1
nta-miRn59	CATCAGTCGATTGCTCTTG	19	5'/EST	140	＋	52.6	-35.3	6.5	22.5	29	3.13	Unknown protein	SGN-U365382	Cleavage	AAGAACAATCTATTGATGGC	10
nta-miRn60a-1	TGGTAGACGTAGGATTTGAAA	21	5'/GSS	180	＋	61.9	-35.5	34.6	4.5	39.1	-6.47	autophagocytosis-associated family protein	SGN-U379415	Cleavage	TTTAAATCCTAGTCTTCCATT	2
nta-miRn60a-2	TGGTAGACGTAGGATTTGAAA	21	5'/GSS	140	＋	61.9	-37.7	34.6	4.5	39.1	-6.47	autophagocytosis-associated family protein	SGN-U379415	Cleavage	TTTAAATCCTAGTCTTCCATT	2
nta-miRn60a-3	TGGTAGACGTAGGATTTGAAA	21	5'/GSS	120	＋	61.9	-37.2	34.6	4.5	39.1	-6.47	autophagocytosis-associated family protein	SGN-U379415	Cleavage	TTTAAATCCTAGTCTTCCATT	2
nta-miRn60a-4	TGGTAGACGTAGGATTTGAAA	21	5'/GSS	140	＋	61.9	-34.5	34.6	4.5	39.1	-6.47	autophagocytosis-associated family protein	SGN-U379415	Cleavage	TTTAAATCCTAGTCTTCCATT	2
nta-miRn60a-5	TGGTAGACGTAGGATTTGAAA	21	5'/GSS	280	＋	61.9	-37.9	34.6	4.5	39.1	-6.47	autophagocytosis-associated family protein	SGN-U379415	Cleavage	TTTAAATCCTAGTCTTCCATT	2
nta-miRn61	ACGGGCTAGCAATAAGAAGAG	21	3'/EST	100	＋	52.4	-38.7	2529.2	4580.3	7109.5	1.81	Unknown protein	SGN-U385662	Cleavage	CTTCTTGTTTCTGAGTTCGTTA	5
nta-miRn62	TAGCATAGAATTCTCGCACCT	21	3'/GSS	120	－	57.1	-40.5	79.9	76.5	156.4	-1.04	DNAJ heat shock N-terminal domain-containing protein；	SGN-U373751	Translation	GGGCGAGAATTCTAGGCAAA	2
nta-miRn63	AGGATTATTGCATGAATCACT	21	5'/GSS	100	＋	66.7	-50.7	462.2	720.2	1182.4	1.56	cyclin-dependent kinase-activating kinase assembly factor-related / CDK-activating kinase assembly factor-related	SGN-U363824	Cleavage	AGTGTTCATGTTATAATTC	1
nta-miRn64a-1	TTGAACTCCAGCATATTATACTA	23	5'/GSS	100	＋	69.6	-39.1	8.6	27	35.6	2.92	tubulin folding cofactor E	SGN-U368841	Cleavage	AGCATAATATGATGGAGTTCCAGC	3
nta-miRn64a-2	TTGAACTCCAGCATATTATACTA	23	5'/GSS	180	＋	69.6	-60.9	8.6	27	35.6	2.92	tubulin folding cofactor E	SGN-U368841	Cleavage	AGCATAATATGATGGAGTTCCAGC	3
nta-miRn64a-3	TTGAACTCCAGCATATTATACTA	23	3'/GSS	120	＋	69.6	-37.8	8.6	27	35.6	2.92	tubulin folding cofactor E	SGN-U368841	Cleavage	AGCATAATATGATGGAGTTCCAGC	3
nta-miRn64a-4	TTGAACTCCAGCATATTATACTA	23	3'/GSS	120	＋	69.6	-33.4	8.6	27	35.6	2.92	tubulin folding cofactor E	SGN-U368841	Cleavage	AGCATAATATGATGGAGTTCCAGC	3
nta-miRn65	ACATTTACACGTACCTTGTATG	22	3'/GSS	100	－	63.7	-34.9	49.7	69.8	119.5	1.4	auxin-responsive protein	SGN-U372703	Translation	TCGTACAGGTGACTTGTAAAT	1
nta-miRn66	AATTTACGTTGATTGTTTACT	21	5'/GSS	120	－	76.2	-34.7	4.3	51.8	56.1	9.96	zinc finger homeobox family protein	SGN-U377142	Translation	AGAGCAAACTTTTAACGTCAAT	1
nta-miRn67	CTGTGGTCGTGAAGCACTGAC	21	3'/GSS	100	＋	42.9	-42.3	388.8	245.3	634.1	-1.58	zinc finger (C3HC4-type RING finger) family protein	SGN-U367027	Cleavage	ACAGTGTTTCATGCATCACAAG	1
nta-miRn68	TTTGCATAAAATTCGCGCACC	21	3'/GSS	100	－	57.1	-33.1	23.8	18	41.8	-1.31	methionyl aminopeptidase	SGN-U364974	Cleavage	TCGTGAGTTTTATGCAAAT	1
nta-miRn69	TGGCAACTTCTTCATCATGCC	21	5'/GSS	140	－	52.4	-40.7	838	711.2	1549.2	-1.18	translation initiation factor 4	SGN-U384575	Cleavage	CTTGTTGAAGAAGTTTCCA	8
nta-miRn70	GTTCTATTTTGTTGGTTTCTA	21	3'/GSS	160	＋	71.5	-44.5	2641.5	495.2	3136.7	-5.33	UDP-glucoronosyl/UDP-glucosyl transferase family protein;	SGN-U362891	Translation	AATAGAATAGGACGTTTG	2
nta-miRn71	TTATTGTTGATTATACCGAAA	21	5'/GSS	120	－	76.2	-39.1	263.5	207.1	470.6	-1.27	G-box binding factor 3 (GBF3);	SGN-U363318	Cleavage	TTTGGTATCAATCAACAATAAA	3
nta-miRn72	CGATCTGGGTTCGTATCAAAC	21	3'/GSS	100	＋	52.4	-37.2	820.7	1359.5	2180.2	1.66	microtubule-associated protein	SGN-U366693	Translation	TTGATACGCACCTGATCG	1
nta-miRn73	CAGTGTTCACTGGACAAAGA	20	3'/GSS	100	－	55	-35.8	30.2	11.3	41.5	-2.54	nitrate transporter	SGN-U384171	Cleavage	TTTGTCCAATGAAACACTTA	1
nta-miRn74	CGGTGCTCATGTGAAGGTGAC	21	3'/GSS	100	－	42.9	-44.4	259.2	101.3	360.5	-2.54	ATPase, plasma membrane-type	SGN-U371340	Translation	CATTTTCACATGTAGCACTG	8
nta-miRn75	CCAGTGCACATATAACAGTAA	21	3'/GSS	100	－	61.9	-44.9	598.3	474.9	1073.2	-1.26	hydroxyproline-rich glycoprotein family protein	SGN-U366835	Cleavage	TATTGTTATATGTTGCACTGG	9
nta-miRn76	TATTTGTCAGGCTTGTGATTC	21	3'/GSS	160	＋	61.9	-46.6	45.4	36	81.4	-1.25	protein phosphatase 2C	SGN-U364430	Cleavage	TAAGGAGAATTACAGACCTGA	6
nta-miRn77a	GTTTGAACTCCAGCATATTATACT	24	3'/Nta	120	＋	66.7	-34.2	25.9	27	52.9	1.04	tubulin folding cofactor E	SGN-U368841	Cleavage	CGGTATATTATACTGGAGTTCCAG	2
nta-miRn77b-1	ACTTGAACTCCAGCATATTATACT	24	5'/Nta	100	－	66.7	-39	108	103.5	211.5	-1.04	vacuolar ATPase subunit F family protein	SGN-U373015	Cleavage	ATAATATGATGGAGTTCCAGC	1
nta-miRn77b-2	ACTTGAACTCCAGCATATTATACT	24	3'/Nta	100	－	66.7	-33.5	108	103.5	211.5	-1.04	vacuolar ATPase subunit F family protein	SGN-U373015	Cleavage	ATAATATGATGGAGTTCCAGC	1
nta-miRn77b-3	ACTTGAACTCCAGCATATTATACT	24	3'/Nta	140	－	66.7	-35.4	108	103.5	211.5	-1.04	vacuolar ATPase subunit F family protein	SGN-U373015	Cleavage	ATAATATGATGGAGTTCCAGC	1
nta-miRn77b-4	ACTTGAACTCCAGCATATTATACT	24	3'/Nta	100	＋	66.7	-35	108	103.5	211.5	-1.04	vacuolar ATPase subunit F family protein	SGN-U373015	Cleavage	ATAATATGATGGAGTTCCAGC	1
