# Supplementary material for: Differential Expression of miRNAs in Response to Topping in Flue-Cured Tobacco (Nicotiana tabacum) Roots
Source: PLoS One. 2011 Dec 14;6(12):e28565. doi: 10.1371/journal.pone.0028565 (PMC3237444; doi:10.1371/journal.pone.0028565)
Supplement: Table S3 — Details of miRNA* from tobacco roots. ML, Length of mature miRNA, C Reads, Reads of miRNAs before topping, T Reads, Reads of miRNAs after topping. “+”in fold changes means up-regulation,“−”in fold changes means down-regulation. (XLS) [file pone.0028565.s004.xls]

## Sheet: Sheet1
Table S3 Details of miRNA* from tobacco roots
Name of miRNA	Mature miRNA	ML	End/Source	PL	Strand	A +T (%)	MFE	C Reads	T Reads	Total Reads	Fold change	Target protein		Accession number of targets	Inhibition
nta-miR171a*-1	TGATGTTGGAATGGCTCAATC	21	5'/GSS	100	+	57.1	-35.9	224.6	506.4	731	2.25	TRAF-type zinc finger-related		SGN-U384164	Cleavage
nta-miR171a*-2	TGATGTTGGAATGGCTCAATC	21	5'/GSS	100	+	57.1	-36.2	224.6	506.4	731	2.25	TRAF-type zinc finger-related		SGN-U384164	Cleavage
nta-miR396*	GTTCAAGAAAGCTGTGGGAAA	21	3'/GSS	140	—	57.1	-54	151.2	155.3	306.5	1.03	senescence-associated protein 5		SGN-U369172	Cleavage
nta-miR162*	GGAGGCAGCGGTTCATCGATC	21	5'/GSS	120	+	38	-40.4	54	67.5	121.5	1.25	mitochondrial import inner membrane translocase subunit Tim17/Tim22/Tim23 family protein		SGN-U371347	Translation
nta-miR166a*-1	GGAATGTTGTCTGGCTCGAGG	21	5'/GSS	200	+	66.6	-68.7	2533.5	15091.3	17624.8	5.95	ABA-responsive element-binding protein 2(AREB2);protein kinase family protein		SGN-U374702	Cleavage
nta-miR166a*-2	GGAATGTTGTCTGGCTCGAGG	21	5'/GSS	200	+	66.6	-70.2	2533.5	15091.3	17624.8	5.95	ABA-responsive element-binding protein 2 (AREB2);protein kinase family protein		SGN-U374702	Cleavage
nta-miR393a*-1	ATCATGCTATCCCTTTGGA	19	3'/GSS	120	—	57.9	-50.1	71.3	258.8	330.1	3.59	Unknown protein		SGN-U385517	Cleavage
nta-miR393a*-2	ATCATGCTATCCCTTTGGA	19	3'/GSS	120	+	57.9	-43.6	71.3	258.8	330.1	3.59	Unknown protein		SGN-U385517	Cleavage
nta-miR393a*-3	ATCATGCTATCCCTTTGGA	19	3'/GSS	120	+	57.9	-40.9	71.3	258.8	330.1	3.59	Unknown protein		SGN-U385517	Cleavage
nta-miR393b*	ATCATGTTATCCCTTTGGA	19	3'/GSS	120	+	63.2	-44.3	30.2	81	111.2	2.63	elongation factor 1-alpha / EF-1-alpha		SGN-U363242	Cleavage
nta-miR393c*	ATCATGCTATCCCTTTGG	18	3'/GSS	120	—	55.6	-53.1	19.4	227.3	246.7	11.19	Unknown protein		SGN-U379583	Cleavage
nta-miR172*	GCAGCATCTTCAAGATTCACA	21	5'/GSS	160	—	57.1	-54.4	49.7	36	85.7	-1.37	ornithine aminotransferase		SGN-U369341	Cleavage
nta-miR167*	AGGTCATCTAGCAGCTTCAAT	21	3'/EST	280	+	57.2	-81.2	153.3	337.6	490.9	2.19	WRKY family transcription factor		SGN-U363577	Cleavage
