# Supplementary material for: Differential Expression of miRNAs in Response to Topping in Flue-Cured Tobacco (Nicotiana tabacum) Roots
Source: PLoS One. 2011 Dec 14;6(12):e28565. doi: 10.1371/journal.pone.0028565 (PMC3237444; doi:10.1371/journal.pone.0028565)
Supplement: Table S4 — New miRNAs in tobacco roots. ML, Length of mature miRNA, C Reads, Reads of miRNAs before topping, T Reads, Reads of miRNAs after topping. “+”in fold changes means up-regulation,“−”in fold changes means down-regulation. (XLS) [file pone.0028565.s005.xls]

## Sheet: Sheet1
Table S4 New miRNAs in tobacco roots
Famliy	Mature MicroRNA Sequence	ML	C Reads	T Reads	Total Reads	Fold change
nta-miRn1a	TGGGAGCCGTGGATAGATGT	20	23.8	105.8	129.6	4.31
nta-miRn1b	TGGGAGCGGTGGATGGATG	19	4.3	22.5	26.8	4.43
nta-miRn1c	AATGGGAGTCGTGGATGGA	19	28.1	38.3	66.4	1.35
nta-miRn2a	TGAGTGTGAGGCGTTGGATTGA	22	36.7	29.3	66	-1.24
nta-miRn2b	TGAATGTGAGGCATTGGATTGA	22	79.9	85.5	165.4	1.07
nta-miRn2c	TGAGTGTGAGGCATTGGATT	20	86.4	112.5	198.9	1.3
nta-miRn3	AATGGAAGTCGTTGGATCAA	20	15.1	6.8	21.9	-2.06
nta-miRn4	CAATTGAGATGACATCTAGTT	21	570.2	598.7	1168.9	1.05
nta-miRn5a	AGGGCGAGTCATCTGTGACAG	21	62.6	42.8	105.4	-1.45
nta-miRn5b	TGTCGCAGATGACTTTCGCCCTT	23	64.8	38.3	103.1	-1.67
nta-miRn6	TTAGGACCATATTCACTATTT	21	200.9	515.4	716.3	2.56
nta-miRn7	AAATTTGCATTGTTTGATTGTTCT	24	105.8	74.3	180.1	-1.42
nta-miRn8a	GGCCCCAAGGAGACAGGCAGA	21	32.4	101.3	133.7	3.06
nta-miRn9	TGTTGTAATTCTTCTTGGCTAT	22	45.4	40.5	85.9	-1.12
nta-miRn10a	AATGGTAGTCATAGGATCT	19	8.6	13.5	22.1	1.51
nta-miRn11a	TTAGCATATAATTCTTGGACC	21	17.3	11.3	28.6	-1.49
nta-miRn11b	TTTTAGCCAGAGTTGTTTTCCC	22	136.1	31.5	167.6	-4.22
nta-miRn11c	TAAGGTTGCCTTGCTCTTGCA	21	200.9	99	299.9	-2.02
nta-miRn12	TTGAAGATGTTCTATTTCTGT	21	75.6	22.5	98.1	-3.26
nta-miRn13a	GTGGGTATTGAAGATGTTATG	21	946	504.2	1450.2	-1.87
nta-miRn13b	AGGTATTGAAGATGTGATG	19	25.9	141.8	167.7	5.31
nta-miRn14	AGAAGATGATGAAAGCTGAAT	21	60.5	112.5	173	1.85
nta-miRn15	TACAGGTGACTTGTAAATGTTT	22	797	495.2	1292.2	-1.61
nta-miRn16	TCCGACGGCATTTTGGAGAAT	21	54	33.8	87.8	-1.58
nta-miRn17	TTATACAGAGAAACCGCGGTCG	22	475.2	240.8	716	-2
nta-miRn18	GGGGCAATCTGAGATCACATG	21	330.5	736	1066.5	2.22
nta-miRn19	AGAGACGTGGACGCTGTTTTTGAA	24	34.6	9	43.6	-3.56
nta-miRn20	ATGTGAACATGTTTGACTAGGCAC	24	13	18	31	1.36
nta-miRn21	AATTCGAAGAAGGCGAAGACCA	22	15.1	15.8	30.9	1.04
nta-miRn22a	TCCAAATGACTGACATTATCT	21	84.2	42.8	127	-1.95
nta-miRn23a	GGGATTGGTGGGTTGGAAAGC	21	4695.5	3139.8	7835.3	-1.5
nta-miRn24	CGGATAATACTACTTTTGGTC	21	6.5	18	24.5	2.53
nta-miRn25a	TTTGTCCAATGAAATACTTATC	22	224.6	200.3	424.9	-1.12
nta-miRn26a	AATCCGAGCCCCACATTCATC	21	51.8	36	87.8	-1.43
nta-miRn26b	AATCCGAGCCTCACATTCATC	21	15.1	13.5	28.6	-1.11
nta-miRn26c	AATCCAAGCCCCACATTCATC	21	10.8	11.3	22.1	1.04
nta-miRn26d	AATCCGAGCCCTACATTCATC	21	77.8	40.5	118.3	-1.9
nta-miRn27a	TACCAACAATTGAGATAACATC	22	1218.2	497.4	1715.6	-2.45
nta-miRn27b	TTCCAACAATTGAGATAACATC	22	43.2	22.5	65.7	-1.88
nta-miRn28	TGTATGAACTCCAGCATATTAT	22	4.3	72	76.3	13.77
nta-miRn29	ACCCTCTTTTCTTTCCGGTAT	21	434.1	812.5	1246.6	1.87
nta-miRn30	CCAACCTCTGATTTGGAGCTTA	22	108	78.8	186.8	-1.37
nta-miRn31	AGAAAAATGGTAGCCATTGGA	21	97.2	38.3	135.5	-2.5
nta-miRn32	TATTTTTGGAGAGTCCGAGCA	21	8.6	27	35.6	2.92
nta-miRn33a	TTGGAGAGTCTGAGTAGCATA	21	8.6	13.5	22.1	1.51
nta-miRn34	AGAACACGTGATTGAGGCCA	20	32.4	33.8	66.2	1.04
nta-miRn35	TCAGGAATCCAAGATAGTATC	21	28.1	9	37.1	-2.91
nta-miRn36a	GGAGGAGAAGACGTTTGGTAG	21	54	126	180	2.31
nta-miRn37	TTCCTTTGTGATACGATGATGG	22	19.4	18	37.4	-1.07
nta-miRn38a	TTGATACGCACCTGAATCG	19	5337	5599.9	10936.9	1.05
nta-miRn39	AGAATTACAAAGGACAAATAA	21	58.3	130.5	188.8	2.22
nta-miRn40	TAAAACCTTCTGCGATCCATA	21	28.1	18	46.1	-1.53
nta-miRn41a-1	GAACAATTGATTGACGTTGGT	21	51.8	49.5	101.3	-1.05
nta-miRn42	TGGGTCTCCTGGAGAAAGGTC	21	174.9	121.5	296.4	-1.44
nta-miRn43	CGGATCTCTTGGCGGAAAGA	20	902.8	605.5	1508.3	-1.49
nta-miRn44	AGGATAAGGTGGGATAAGATGGGA	24	34.6	13.5	48.1	-2.46
nta-miRn45	TAGACACTTGAACTCAGGCTA	21	105.8	137.3	243.1	1.29
nta-miRn46	TATTATCATACGTAGCACTAGC	22	287.3	474.9	762.2	1.65
nta-miRn47	AGAGTCTGAACAACATAGCTC	21	19.4	6.8	26.2	-2.62
nta-miRn48	AAATGTTCTTCGAGTATCTTC	21	172.8	139.5	312.3	-1.24
nta-miRn49	AGGTATATTTAATTCTGCATA	21	457.9	229.6	687.5	2
nta-miRn50	ACCAGAAAATGAGATCTCAGC	21	21.6	11.3	32.9	-1.84
nta-miRn51	ATCGTAACATATAGCACTAGC	21	10.8	31.5	42.3	2.75
nta-miRn52	AGAAAGTGATGAGAGAATT	19	28.1	90	118.1	3.13
nta-miRn53	CCAGATATTGTGGCGCTATAC	21	30.2	22.5	52.7	-1.33
nta-miRn54	TTTTGCTACTTTCATACTTAA	21	10.8	13.5	24.3	1.23
nta-miRn55	AGTGGGTGGAGTGGTAAGATA	21	2162	1742.1	3904.1	-1.24
nta-miRn56	GATCTGAACTTGGCTCGAATCT	22	6.5	15.8	22.3	2.24
nta-miRn57a	TGTGGGTTGCAGAGGTTTTT	20	6.5	105.8	112.3	14.24
nta-miRn58a	ATCGTGACTATGGGTACGGTT	21	47.5	20.3	67.8	-2.28
nta-miRn59	CATCAGTCGATTGCTCTTG	19	6.5	22.5	29	3.13
nta-miRn60a	TGGTAGACGTAGGATTTGAAA	21	34.6	4.5	39.1	-6.47
nta-miRn61	ACGGGCTAGCAATAAGAAGAG	21	2529.2	4580.3	7109.5	1.81
nta-miRn62	TAGCATAGAATTCTCGCACCT	21	79.9	76.5	156.4	-1.04
nta-miRn63	AGGATTATTGCATGAATCACT	21	462.2	720.2	1182.4	1.56
nta-miRn64a	TTGAACTCCAGCATATTATACTA	23	8.6	27	35.6	2.92
nta-miRn65	ACATTTACACGTACCTTGTATG	22	49.7	69.8	119.5	1.4
nta-miRn66	AATTTACGTTGATTGTTTACT	21	4.3	51.8	56.1	9.96
nta-miRn67	CTGTGGTCGTGAAGCACTGAC	21	388.8	245.3	634.1	-1.58
nta-miRn68	TTTGCATAAAATTCGCGCACC	21	23.8	18	41.8	-1.31
nta-miRn69	TGGCAACTTCTTCATCATGCC	21	838	711.2	1549.2	-1.18
nta-miRn70	GTTCTATTTTGTTGGTTTCTA	21	2641.5	495.2	3136.7	-5.33
nta-miRn71	TTATTGTTGATTATACCGAAA	21	263.5	207.1	470.6	-1.27
nta-miRn72	CGATCTGGGTTCGTATCAAAC	21	820.7	1359.5	2180.2	1.66
nta-miRn73	CAGTGTTCACTGGACAAAGA	20	30.2	11.3	41.5	-2.54
nta-miRn74	CGGTGCTCATGTGAAGGTGAC	21	259.2	101.3	360.5	-2.54
nta-miRn75	CCAGTGCACATATAACAGTAA	21	598.3	474.9	1073.2	-1.26
nta-miRn76	TATTTGTCAGGCTTGTGATTC	21	45.4	36	81.4	-1.25
nta-miRn77a	GTTTGAACTCCAGCATATTATACT	24	25.9	27	52.9	1.04
nta-miRn77b	ACTTGAACTCCAGCATATTATACT	24	108	103.5	211.5	-1.04
“-”in fold changes means down-regulation.
