# Supplementary material for: Differential Expression of miRNAs in Response to Topping in Flue-Cured Tobacco (Nicotiana tabacum) Roots
Source: PLoS One. 2011 Dec 14;6(12):e28565. doi: 10.1371/journal.pone.0028565 (PMC3237444; doi:10.1371/journal.pone.0028565)
Supplement: Table S5 — The primer of miRNAs for qPCR. (XLS) [file pone.0028565.s006.xls]

## Sheet: Sheet1
Table S5 Primer of miRNAs for qPCR
Name of primer	Sequence of primer
actin FW	GGAAACATCGTCCTTAGTGGTG
actin RV	AATCCAGACACTGAACTTGCGT
nta-miR171i FW	TGAGCCGGACCAATATCACT
nta-miR164a FW	TGGAGAAGCAGGGCACGTGC
nta-miR166a* FW	GGAATGTTGTCTGGCTCGAGG
nta-miR399a FW	GGGCTACTTTCTATTGGCATGA
nta-miR167d* FW	AGGTCATCTAGCAGCTTCAATAA
nta-miRn47 FW	AGAGTCTGAACAACATAGCTC
nta-miRn49 FW	AGGTATATTTAATTCTGCATA
