# Supplementary material for: Differential Expression of miRNAs in Response to Topping in Flue-Cured Tobacco (Nicotiana tabacum) Roots
Source: PLoS One. 2011 Dec 14;6(12):e28565. doi: 10.1371/journal.pone.0028565 (PMC3237444; doi:10.1371/journal.pone.0028565)
Supplement: Table S6 — The sequencing reads patterns and precursors of all new miRNAs. (XLS) [file pone.0028565.s007.xls]

## Sheet: Sheet1
Table S6 New miRNA precursors and their sequencing reads
nta-miRn1a
CACGTCATTTGATTCCCAACGGTTTTTTGTCAGTGGGGAGTACAAATTTTCTCTCCCAAATAGCATGATTTCGGATTCAAAAGGATAATTGTTGGACGAGTGGGAGCCGTGGATAGATGTAAATCGATCCACGCCTTCCA
..((((.(((((.(((....((..(..(((...(((((((..........))).))))....)))..)..))))).)))))..(((....))).))))..((((((.(((((((.(((....))).))))))).)))))) (-41.4)	reads
...........................................................................TTCAAAAGGATAATTGTTGGAC...........................................	1
..................................................................................................AGTGGGAGCCGTGGATAGATG.....................	5
..................................................................................................AGTGGGAGCCGTGGATAGATGT....................	1
..................................................................................................AGTGGGAGCCGTGGATAGATGTA...................	2
..................................................................................................AGTGGGAGCCGTGGATAGATGTAA..................	1
..................................................................................................AGTGGGAGCCGTGGATAGATGTAAA.................	1
...................................................................................................GTGGGAGCCGTGGATAGATGTA...................	2
...................................................................................................GTGGGAGCCGTGGATAGATGTAA..................	1
....................................................................................................TGGGAGCCGTGGATAGAT......................	1
....................................................................................................TGGGAGCCGTGGATAGATG.....................	33
....................................................................................................TGGGAGCCGTGGATAGATGT....................	58
....................................................................................................TGGGAGCCGTGGATAGATGTA...................	42
....................................................................................................TGGGAGCCGTGGATAGATGTAA..................	8
....................................................................................................TGGGAGCCGTGGATAGATGTAAA.................	10
....................................................................................................TGGGAGCCGTGGATAGATGTAAAT................	10
.....................................................................................................GGGAGCCGTGGATAGATG.....................	2
.....................................................................................................GGGAGCCGTGGATAGATGTA...................	1
.....................................................................................................GGGAGCCGTGGATAGATGTAAAT................	1
......................................................................................................GGAGCCGTGGATAGATGT....................	1
........................................................................................................AGCCGTGGATAGATGTAA..................	1
...................................................................................................................GATGTAAATCGATCCACGCCT....	1
nta-miRn1b
TGAGCGATTTGTTGGAGGAATGGGAGCGGTGGATGGATGTAAATCAATCCATACCTTCCATTTATCCTTAAAATCGTTCACAAAAGGATTGCATTTTTCG
((((((((((...(((..((((((((..((((((.(((....))).))))))..))))))))..)))...)))))))))).................... (-38.5)
..................AATGGGAGCGGTGGATGG................................................................	1
..................AATGGGAGCGGTGGATGGATG.............................................................	1
....................TGGGAGCGGTGGATGGAT..............................................................	1
....................TGGGAGCGGTGGATGGATG.............................................................	12
....................TGGGAGCGGTGGATGGATGT............................................................	5
....................TGGGAGCGGTGGATGGATGTA...........................................................	9
....................TGGGAGCGGTGGATGGATGTAA..........................................................	1
....................TGGGAGCGGTGGATGGATGTAAA.........................................................	2
....................TGGGAGCGGTGGATGGATGTAAAT........................................................	1
....................TGGGAGCGGTGGATGGATGTAAATC.......................................................	1
.....................GGGAGCGGTGGATGGATGT............................................................	1
.......................................TAAATCAATCCATACCTTCCATT......................................	1
.........................................AATCAATCCATACCTTCCATT......................................	2
nta-miRn1c
TAGCGATTTGTTGGATGAATGGGAGTCGTGGATGGATGGAAATCAATCCATGCCCTCCATTTCTCCCTAAAATCGTTCACAAAAGAGATTGAAAGGATTTTTCGGATTCAGGGCAGAAGG
..((..(((((.((((((..(((((..(((((.(((((((......))))).)).)))))..))))).....))))))))))).(((..((((((...))))))..)))...))...... (-36.3)
.....ATTTGTTGGATGAATGGG.................................................................................................	1
........TGTTGGATGAATGGGAGTCG............................................................................................	1
........TGTTGGATGAATGGGAGTCGT...........................................................................................	1
........TGTTGGATGAATGGGAGTCGTGGA........................................................................................	8
.........GTTGGATGAATGGGAGTCGTGGA........................................................................................	1
...........TGGATGAATGGGAGTCGTG..........................................................................................	2
...............TGAATGGGAGTCGTGGAT.......................................................................................	1
.................AATGGGAGTCGTGGATGG.....................................................................................	10
.................AATGGGAGTCGTGGATGGA....................................................................................	30
.................AATGGGAGTCGTGGATGGAT...................................................................................	25
.................AATGGGAGTCGTGGATGGATG..................................................................................	133
..................ATGGGAGTCGTGGATGGA....................................................................................	2
..................ATGGGAGTCGTGGATGGAT...................................................................................	6
..................ATGGGAGTCGTGGATGGATG..................................................................................	14
...................TGGGAGTCGTGGATGGAT...................................................................................	6
...................TGGGAGTCGTGGATGGATG..................................................................................	26
...................TGGGAGTCGTGGATGGATGG.................................................................................	51
...................TGGGAGTCGTGGATGGATGGA................................................................................	17
...................TGGGAGTCGTGGATGGATGGAAAT.............................................................................	2
....................GGGAGTCGTGGATGGATG..................................................................................	2
.........................TCGTGGATGGATGGAAATCAAT.........................................................................	1
..........................CGTGGATGGATGGAAATCAAT.........................................................................	2
...........................GTGGATGGATGGAAATCA...........................................................................	1
...........................GTGGATGGATGGAAATCAAT.........................................................................	2
............................TGGATGGATGGAAATCAA..........................................................................	1
............................TGGATGGATGGAAATCAAT.........................................................................	19
............................TGGATGGATGGAAATCAATC........................................................................	2
.......................................AAATCAATCCATGCCCTCCAT............................................................	1
........................................AATCAATCCATGCCCTCCATT...........................................................	1
.........................................ATCAATCCATGCCCTCCATT...........................................................	2
nta-miRn2a
CTAGAGACGATTCATTGGATGAGTGTGAGGCGTTGGATTGATTTTATTCAATCCAAGCCCCACATTCATTAGGGTGTTCGTTTTTATAAGGATCAGATCC
.(((((((((..(((..((((((((((.(((.(((((((((......)))))))))))).))))))))))...))).)))))))))...((((...)))) (-43)
..............TTGGATGAGTGTGAGGCGTT..................................................................	1
..................ATGAGTGTGAGGCGTTGG................................................................	1
..................ATGAGTGTGAGGCGTTGGA...............................................................	1
..................ATGAGTGTGAGGCGTTGGAT..............................................................	1
..................ATGAGTGTGAGGCGTTGGATTG............................................................	1
...................TGAGTGTGAGGCGTTGGA...............................................................	12
...................TGAGTGTGAGGCGTTGGAT..............................................................	13
...................TGAGTGTGAGGCGTTGGATT.............................................................	8
...................TGAGTGTGAGGCGTTGGATTG............................................................	29
...................TGAGTGTGAGGCGTTGGATTGA...........................................................	30
...................TGAGTGTGAGGCGTTGGATTGATTTT.......................................................	2
....................GAGTGTGAGGCGTTGGAT..............................................................	4
....................GAGTGTGAGGCGTTGGATTG............................................................	7
....................GAGTGTGAGGCGTTGGATTGA...........................................................	4
....................GAGTGTGAGGCGTTGGATTGAT..........................................................	3
....................GAGTGTGAGGCGTTGGATTGATT.........................................................	1
.....................AGTGTGAGGCGTTGGATTG............................................................	4
.....................AGTGTGAGGCGTTGGATTGA...........................................................	3
.....................AGTGTGAGGCGTTGGATTGATT.........................................................	2
......................GTGTGAGGCGTTGGATTGA...........................................................	1
......................GTGTGAGGCGTTGGATTGAT..........................................................	1
.......................TGTGAGGCGTTGGATTGAT..........................................................	1
..................................................ATCCAAGCCCCACATTCAT...............................	1
nta-miRn2b
CCTAGAGACGATTCGTTGGATGAATGTGAGGCATTGGATTGATTTCGTACAATCCGAGCCCTACATTCATCCAGGGTTCGTTTCATAAAAGGACTCAATC
(((.(((((((..(.((((((((((((..(((.((((((((........)))))))))))..)))))))))))))..))))))).....)))........ (-40.2)
..........ATTCGTTGGATGAATGTGAGGCAT..................................................................	4
....................TGAATGTGAGGCATTGGA..............................................................	5
....................TGAATGTGAGGCATTGGAT.............................................................	2
....................TGAATGTGAGGCATTGGATT............................................................	36
....................TGAATGTGAGGCATTGGATTG...........................................................	6
....................TGAATGTGAGGCATTGGATTGA..........................................................	75
....................TGAATGTGAGGCATTGGATTGAT.........................................................	6
....................TGAATGTGAGGCATTGGATTGATT........................................................	6
....................TGAATGTGAGGCATTGGATTGATTT.......................................................	1
....................TGAATGTGAGGCATTGGATTGATTTC......................................................	2
.....................GAATGTGAGGCATTGGATT............................................................	1
......................AATGTGAGGCATTGGATTG...........................................................	1
......................AATGTGAGGCATTGGATTGATT........................................................	1
...........................GAGGCATTGGATTGATTT.......................................................	3
.................................................CAATCCGAGCCCTACATTCA...............................	1
.................................................CAATCCGAGCCCTACATTCATC.............................	1
..................................................AATCCGAGCCCTACATTCA...............................	2
..................................................AATCCGAGCCCTACATTCATC.............................	54
nta-miRn2c
CTAGGGACGATTCGTTGGATGAGTGTGAGGCATTGGATTGATTTTGTTCAATCCGAGCCCCACATTCATCAGGGGTTCGTTTTTATAAGGGATCAGATCC
.((..(((((..(....((((((((((.(((.(((((((((......)))))))))))).))))))))))...)..)))))..))...(((......))) (-38.5)
..........TTCGTTGGATGAGTGTGAGGCATT..................................................................	2
..................ATGAGTGTGAGGCATTGGATT.............................................................	1
...................TGAGTGTGAGGCATTGGA...............................................................	10
...................TGAGTGTGAGGCATTGGAT..............................................................	5
...................TGAGTGTGAGGCATTGGATT.............................................................	90
...................TGAGTGTGAGGCATTGGATTG............................................................	19
...................TGAGTGTGAGGCATTGGATTGA...........................................................	39
...................TGAGTGTGAGGCATTGGATTGAT..........................................................	21
...................TGAGTGTGAGGCATTGGATTGATT.........................................................	20
...................TGAGTGTGAGGCATTGGATTGATTT........................................................	5
....................GAGTGTGAGGCATTGGAT..............................................................	1
....................GAGTGTGAGGCATTGGATT.............................................................	10
....................GAGTGTGAGGCATTGGATTG............................................................	2
....................GAGTGTGAGGCATTGGATTGAT..........................................................	1
.....................AGTGTGAGGCATTGGATT.............................................................	3
.....................AGTGTGAGGCATTGGATTG............................................................	15
.....................AGTGTGAGGCATTGGATTGA...........................................................	6
.....................AGTGTGAGGCATTGGATTGAT..........................................................	3
.....................AGTGTGAGGCATTGGATTGATT.........................................................	2
.....................AGTGTGAGGCATTGGATTGATTT........................................................	1
......................GTGTGAGGCATTGGATTGA...........................................................	1
......................GTGTGAGGCATTGGATTGATT.........................................................	1
..........................GAGGCATTGGATTGATTT........................................................	3
...........................AGGCATTGGATTGATTTT.......................................................	1
...........................AGGCATTGGATTGATTTTGTTCAA.................................................	1
...............................................TCAATCCGAGCCCCACATTC.................................	1
................................................CAATCCGAGCCCCACATTCA................................	1
................................................CAATCCGAGCCCCACATTCAT...............................	2
................................................CAATCCGAGCCCCACATTCATC..............................	3
.................................................AATCCGAGCCCCACATTCA................................	1
.................................................AATCCGAGCCCCACATTCATC..............................	40
nta-miRn3
TTTGGATAAAAGATTGGACAATGGAAGTCGTTGGATCAAGGTTTTGATCCAAGACCTCCATTTTTTGATTTTTTGTTTACAACAAGAATTTTCAGATTTTTTGTTTTTGGAGGGGTCTAC
....((((((((((..((.((((((.(((.(((((((((....)))))))))))).)))))).))..)))))))))).......(((..(((((((.........)))))))...))).. (-39)
..................CAATGGAAGTCGTTGGATC...................................................................................	1
...................AATGGAAGTCGTTGGATC...................................................................................	5
...................AATGGAAGTCGTTGGATCA..................................................................................	3
...................AATGGAAGTCGTTGGATCAA.................................................................................	10
...................AATGGAAGTCGTTGGATCAAG................................................................................	1
...................AATGGAAGTCGTTGGATCAAGG...............................................................................	1
....................ATGGAAGTCGTTGGATCA..................................................................................	1
..............................................ATCCAAGACCTCCATTTTTTGAT...................................................	1
nta-miRn4
TGTCAGAATGGTCAAACCTGGATGTAATCTCAATTGTTAGCATGCCTAAATTGGGCAAAACATCTCCGCCCAGAAAATATATTCTGATATGAGATTCAGAGTATATTTGTTGGGTGTTTTGCCTAGTCCGGCATACCATCAATTGAGATGACATCTAGTTTTGACGATCCTCTGATGAGT
.((((((((.((((((.((((((((.((((((((((.....(((((...((((((((((((......(((((..(((((((((((((........)))))))))))))..)))))))))))))))))..))))).....)))))))))).)))))))).)))))).))..)))))).... (-74.6)
.............AAACCTGGATGTAATCTCAAT..................................................................................................................................................	5
................CCTGGATGTAATCTCAATTG................................................................................................................................................	1
................CCTGGATGTAATCTCAATTGT...............................................................................................................................................	2
.................CTGGATGTAATCTCAATTGT...............................................................................................................................................	3
.................CTGGATGTAATCTCAATTGTT..............................................................................................................................................	3
..................TGGATGTAATCTCAATTGT...............................................................................................................................................	6
..................TGGATGTAATCTCAATTGTT..............................................................................................................................................	84
..................TGGATGTAATCTCAATTGTTA.............................................................................................................................................	49
..................TGGATGTAATCTCAATTGTTAG............................................................................................................................................	1
...................GGATGTAATCTCAATTGTT..............................................................................................................................................	4
...................GGATGTAATCTCAATTGTTA.............................................................................................................................................	4
...................GGATGTAATCTCAATTGTTAG............................................................................................................................................	1
......................TGTAATCTCAATTGTTAGCAT.........................................................................................................................................	2
.............................TCAATTGTTAGCATGCCTAAA..................................................................................................................................	1
.......................................GCATGCCTAAATTGGGCAAAA........................................................................................................................	1
.......................................GCATGCCTAAATTGGGCAAAACA......................................................................................................................	1
.................................................................................................................GTGTTTTGCCTAGTCCGGCAT..............................................	2
..................................................................................................................TGTTTTGCCTAGTCCGGCATA.............................................	5
......................................................................................................................TTGCCTAGTCCGGCATACCAT.........................................	1
..........................................................................................................................CTAGTCCGGCATACCATCA.......................................	1
...........................................................................................................................TAGTCCGGCATACCATCAATTGAG.................................	1
...............................................................................................................................CCGGCATACCATCAATTGAGA................................	2
........................................................................................................................................CATCAATTGAGATGACATCTAG......................	4
.........................................................................................................................................ATCAATTGAGATGACATCTAG......................	7
..........................................................................................................................................TCAATTGAGATGACATCT........................	1
..........................................................................................................................................TCAATTGAGATGACATCTA.......................	2
..........................................................................................................................................TCAATTGAGATGACATCTAG......................	10
..........................................................................................................................................TCAATTGAGATGACATCTAGT.....................	353
..........................................................................................................................................TCAATTGAGATGACATCTAGTT....................	2
...........................................................................................................................................CAATTGAGATGACATCTA.......................	1
...........................................................................................................................................CAATTGAGATGACATCTAG......................	3
...........................................................................................................................................CAATTGAGATGACATCTAGT.....................	17
...........................................................................................................................................CAATTGAGATGACATCTAGTT....................	530
............................................................................................................................................AATTGAGATGACATCTAG......................	1
............................................................................................................................................AATTGAGATGACATCTAGT.....................	36
............................................................................................................................................AATTGAGATGACATCTAGTT....................	26
............................................................................................................................................AATTGAGATGACATCTAGTTT...................	74
.............................................................................................................................................ATTGAGATGACATCTAGT.....................	6
.............................................................................................................................................ATTGAGATGACATCTAGTT....................	4
.............................................................................................................................................ATTGAGATGACATCTAGTTT...................	9
...............................................................................................................................................TGAGATGACATCTAGTTTTGA................	1
nta-miRn5a
TGCTCCTGTCGCAGATGACTTTCGCCCTTCTCTACAACGACCCTTCATATTCCCTCCTTTCTCAAATCTAAATTTTTACACATAGAAATCAAATATTTTGGTGGGTGTTTAGTGTGATAAGGGCGAGTCATCTGTGACAGGATGAAGGAAAATCTAGTTA
...((((((((((((((((..((((((((.((((((((.((((..((..........(((((.....................)))))..........))..)))))))..))).)).)))))))))))))))))))))))).................. (-52.2)
.....CTGTCGCAGATGACTTTCGCCCT....................................................................................................................................	1
......TGTCGCAGATGACTTTCGC.......................................................................................................................................	5
......TGTCGCAGATGACTTTCGCC......................................................................................................................................	1
......TGTCGCAGATGACTTTCGCCCT....................................................................................................................................	2
......TGTCGCAGATGACTTTCGCCCTT...................................................................................................................................	47
........TCGCAGATGACTTTCGCCC.....................................................................................................................................	2
........TCGCAGATGACTTTCGCCCT....................................................................................................................................	2
........TCGCAGATGACTTTCGCCCTT...................................................................................................................................	1
........TCGCAGATGACTTTCGCCCTTC..................................................................................................................................	7
........TCGCAGATGACTTTCGCCCTTCT.................................................................................................................................	12
........TCGCAGATGACTTTCGCCCTTCTC................................................................................................................................	1
.........CGCAGATGACTTTCGCCCT....................................................................................................................................	1
.........CGCAGATGACTTTCGCCCTTCT.................................................................................................................................	1
..........GCAGATGACTTTCGCCCTT...................................................................................................................................	1
..........GCAGATGACTTTCGCCCTTCT.................................................................................................................................	1
...........CAGATGACTTTCGCCCTT...................................................................................................................................	2
.....................................................................................................................TAAGGGCGAGTCATCTGTGA.......................	1
.....................................................................................................................TAAGGGCGAGTCATCTGTGAC......................	21
......................................................................................................................AAGGGCGAGTCATCTGTGAC......................	33
......................................................................................................................AAGGGCGAGTCATCTGTGACA.....................	37
.......................................................................................................................AGGGCGAGTCATCTGTGAC......................	6
.......................................................................................................................AGGGCGAGTCATCTGTGACA.....................	11
.......................................................................................................................AGGGCGAGTCATCTGTGACAG....................	48
.......................................................................................................................AGGGCGAGTCATCTGTGACAGG...................	13
........................................................................................................................GGGCGAGTCATCTGTGACAGG...................	13
.........................................................................................................................GGCGAGTCATCTGTGACAGG...................	9
.........................................................................................................................GGCGAGTCATCTGTGACAGGA..................	1
..................................................................................................................................TCTGTGACAGGATGAAGGAAA.........	1
..................................................................................................................................TCTGTGACAGGATGAAGGAAAA........	2
nta-miRn5b
TCAGATCTTCCGGTGCTCCTGTCGCAGATGACTTTCGCCCTTCTCTACAACGACCCTTCGAATCAAATATTTTGGAAGGTTTTTAGTGTGATAAGTGCGAGTCATCTGTGACAGGATAAT
................((((((((((((((((..((((.(((.(((((((..(((.((((((........)))))).)))..)).))).)).))).)))))))))))))))))))).... (-43.6)
....ATCTTCCGGTGCTCCTGTCGC...............................................................................................	1
.......TTCCGGTGCTCCTGTCGCAGATG..........................................................................................	1
..................CTGTCGCAGATGACTTTCGCCCT...............................................................................	1
...................TGTCGCAGATGACTTTCGC..................................................................................	5
...................TGTCGCAGATGACTTTCGCC.................................................................................	1
...................TGTCGCAGATGACTTTCGCCCT...............................................................................	2
...................TGTCGCAGATGACTTTCGCCCTT..............................................................................	47
.....................TCGCAGATGACTTTCGCCC................................................................................	2
.....................TCGCAGATGACTTTCGCCCT...............................................................................	2
.....................TCGCAGATGACTTTCGCCCTT..............................................................................	1
.....................TCGCAGATGACTTTCGCCCTTC.............................................................................	7
.....................TCGCAGATGACTTTCGCCCTTCT............................................................................	12
.....................TCGCAGATGACTTTCGCCCTTCTC...........................................................................	1
......................CGCAGATGACTTTCGCCCT...............................................................................	1
......................CGCAGATGACTTTCGCCCTTCT............................................................................	1
.......................GCAGATGACTTTCGCCCTT..............................................................................	1
.......................GCAGATGACTTTCGCCCTTCT............................................................................	1
........................CAGATGACTTTCGCCCTT..............................................................................	2
..........................................................................................ATAAGTGCGAGTCATCTG............	2
...........................................................................................TAAGTGCGAGTCATCTGTGAC........	2
...........................................................................................TAAGTGCGAGTCATCTGTGACA.......	3
............................................................................................AAGTGCGAGTCATCTGTGAC........	2
............................................................................................AAGTGCGAGTCATCTGTGACA.......	137
.............................................................................................AGTGCGAGTCATCTGTGACA.......	5
.............................................................................................AGTGCGAGTCATCTGTGACAG......	12
.............................................................................................AGTGCGAGTCATCTGTGACAGG.....	2
..............................................................................................GTGCGAGTCATCTGTGACA.......	5
..............................................................................................GTGCGAGTCATCTGTGACAG......	2
..............................................................................................GTGCGAGTCATCTGTGACAGG.....	24
nta-miRn6
CAAGTATATCTGATACAGTTTAGGACCATATTCACTATTTGATGATTAACAAAATATGATCATCACCTTTTACTCTTTGAGCAAGTAGTGAAAATGGTTCTAAATTGTTTTGGACATACT
..(((((.((..(.(((((((((((((((.((((((((((((((((((........))))))))........(((...))).)))))))))).))))))))))))))).)..)).))))) (-42.4)
.......ATCTGATACAGTTTAGGA...............................................................................................	1
.......ATCTGATACAGTTTAGGACC.............................................................................................	1
........TCTGATACAGTTTAGGACCAT...........................................................................................	4
........TCTGATACAGTTTAGGACCATA..........................................................................................	6
..........TGATACAGTTTAGGACCATAT.........................................................................................	1
...........GATACAGTTTAGGACCATATTC.......................................................................................	1
............ATACAGTTTAGGACCATATTC.......................................................................................	4
..............ACAGTTTAGGACCATATTC.......................................................................................	1
..............ACAGTTTAGGACCATATTCA......................................................................................	2
..............ACAGTTTAGGACCATATTCAC.....................................................................................	19
..............ACAGTTTAGGACCATATTCACT....................................................................................	6
...............CAGTTTAGGACCATATTCAC.....................................................................................	1
.................GTTTAGGACCATATTCACTAT..................................................................................	2
..................TTTAGGACCATATTCACTA...................................................................................	3
..................TTTAGGACCATATTCACTAT..................................................................................	1
..................TTTAGGACCATATTCACTATT.................................................................................	17
...................TTAGGACCATATTCACTA...................................................................................	15
...................TTAGGACCATATTCACTAT..................................................................................	5
...................TTAGGACCATATTCACTATT.................................................................................	47
...................TTAGGACCATATTCACTATTT................................................................................	322
...................TTAGGACCATATTCACTATTTG...............................................................................	2
....................TAGGACCATATTCACTAT..................................................................................	14
....................TAGGACCATATTCACTATT.................................................................................	54
....................TAGGACCATATTCACTATTT................................................................................	61
....................TAGGACCATATTCACTATTTG...............................................................................	295
....................TAGGACCATATTCACTATTTGA..............................................................................	12
.....................AGGACCATATTCACTATTT................................................................................	1
.....................AGGACCATATTCACTATTTGA..............................................................................	1
......................GGACCATATTCACTATTTG...............................................................................	1
......................................................TATGATCATCACCTTTTACT..............................................	1
..................................................................................AAGTAGTGAAAATGGTTCTAA.................	4
..................................................................................AAGTAGTGAAAATGGTTCTAAA................	1
...................................................................................AGTAGTGAAAATGGTTCTAA.................	4
...................................................................................AGTAGTGAAAATGGTTCTAAA................	107
...................................................................................AGTAGTGAAAATGGTTCTAAAT...............	1
....................................................................................GTAGTGAAAATGGTTCTAAA................	4
....................................................................................GTAGTGAAAATGGTTCTAAAT...............	39
.....................................................................................TAGTGAAAATGGTTCTAAA................	1
.....................................................................................TAGTGAAAATGGTTCTAAAT...............	2
.........................................................................................GAAAATGGTTCTAAATTGTTT..........	4
..............................................................................................TGGTTCTAAATTGTTTTGGACA....	1
nta-miRn7
CAAGATTTGACTCGACCCGAAATTTGCATTGTTTGATTGTTCTCAATAAGAACAATCGAATGATGTTAATTTCGACTCGTTTCGAAAATATCGGAGTTGG
.....(((((..(((..(((((((..(((..((((((((((((.....))))))))))))..)))..)))))))..)))..))))).............. (-33.7)
..............ACCCGAAATTTGCATTGT....................................................................	2
..............ACCCGAAATTTGCATTGTTTGA................................................................	1
..............ACCCGAAATTTGCATTGTTTGAT...............................................................	4
...................AAATTTGCATTGTTTGAT...............................................................	1
...................AAATTTGCATTGTTTGATTG.............................................................	5
...................AAATTTGCATTGTTTGATTGT............................................................	77
...................AAATTTGCATTGTTTGATTGTTC..........................................................	2
...................AAATTTGCATTGTTTGATTGTTCT.........................................................	82
....................AATTTGCATTGTTTGATTGT............................................................	1
.......................TTGCATTGTTTGATTGTTCTCAATA....................................................	1
........................TGCATTGTTTGATTGTTC..........................................................	3
........................TGCATTGTTTGATTGTTCT.........................................................	1
........................TGCATTGTTTGATTGTTCTC........................................................	1
.........................GCATTGTTTGATTGTTCT.........................................................	2
.........................GCATTGTTTGATTGTTCTC........................................................	1
..............................................TAAGAACAATCGAATGATGTT.................................	1
................................................AGAACAATCGAATGATGTT.................................	1
................................................AGAACAATCGAATGATGTTAA...............................	1
..................................................AACAATCGAATGATGTTAA...............................	1
....................................................CAATCGAATGATGTTAATTTC...........................	2
nta-miRn8
AAGAAATGAAATTGTTCTGCCTGGCTCCCTGGATGCCAACTAAGAAGAGCATTGTCAAAATATTGACACTATTCCTAGTTGGCCCCAAGGAGACAGGCAGACCAATTTGGACTTGGTAAT
........((((((.((((((((.((((.(((..((((((((.(((.((...((((((....)))))))).))).)))))))).))).)))).)))))))).))))))............ (-47.4)
...............TCTGCCTGGCTCCCTGGATGC....................................................................................	1
.................TGCCTGGCTCCCTGGATGCCAA.................................................................................	1
.........................TCCCTGGATGCCAACTAAGAA..........................................................................	15
...............................................................................TGGCCCCAAGGAGACAGGCAGA...................	2
................................................................................GGCCCCAAGGAGACAGGC......................	1
................................................................................GGCCCCAAGGAGACAGGCAGA...................	60
.................................................................................GCCCCAAGGAGACAGGCAGA...................	1
...................................................................................CCCAAGGAGACAGGCAGACC.................	1
nta-miRn9
AAAGTGTTTGATAATAACTTGTTGTAATTCTTCTTGGCTATATAGCCAAGATTAATTACAATAAGCTACTAATCAAACACTGAAGAAAATATCTCATTGC
..((((((((((..((.((((((((((((..((((((((....))))))))..)))))))))))).))...))))))))))................... (-34.8)
................ACTTGTTGTAATTCTTCTTGGCTA............................................................	5
................ACTTGTTGTAATTCTTCTTGGCTAT...........................................................	1
...................TGTTGTAATTCTTCTTGGC..............................................................	1
...................TGTTGTAATTCTTCTTGGCTA............................................................	14
...................TGTTGTAATTCTTCTTGGCTAT...........................................................	39
...................TGTTGTAATTCTTCTTGGCTATA..........................................................	20
...................TGTTGTAATTCTTCTTGGCTATATAGC......................................................	2
.........................................ATAGCCAAGATTAATTACAATAA....................................	1
nta-miRn10
TCTTGGACGAATTTGGGTAAATGGTAGTCATAGGATCTGAGGAGTTTAAGATCCTAGGCTTCCATTTGTCTGATTTTGTTCAAAAAGAGAGAAAAATTGA
..(((((((((.(..(..((((((.((((.((((((((..........)))))))))))).))))))..)..).)))))))))................. (-33.5)
TCTTGGACGAATTTGGGTAA................................................................................	1
TCTTGGACGAATTTGGGTAAA...............................................................................	1
...................AATGGTAGTCATAGGATC...............................................................	1
...................AATGGTAGTCATAGGATCT..............................................................	10
...................AATGGTAGTCATAGGATCTG.............................................................	2
...................AATGGTAGTCATAGGATCTGA............................................................	3
.....................TGGTAGTCATAGGATCTGA............................................................	1
.....................TGGTAGTCATAGGATCTGAGGA.........................................................	1
.....................TGGTAGTCATAGGATCTGAGGAG........................................................	1
............................CATAGGATCTGAGGAGTTT.....................................................	1
............................CATAGGATCTGAGGAGTTTA....................................................	1
............................CATAGGATCTGAGGAGTTTAA...................................................	1
.............................................TTAAGATCCTAGGCTTCCATT..................................	1
...............................................AAGATCCTAGGCTTCCATTTG................................	1
................................................AGATCCTAGGCTTCCATTTG................................	1
..................................................ATCCTAGGCTTCCATTTG................................	1
nta-miRn11a
TAGGTCCGAGAATTCTTTGCAAATGCCTTGAAACTACATCTATAAGTGAGGCATTGGTGCCTTTTGTATAGCTTGGTATTCATTATCAGTTCCAACTTCCAACAAAAGTTGGCAAGTTATAAGCTTTGTTTATTGCAGCCGGAGAGAAATTTACAACCCATCCCTTCACTTGACTGATGTAGTTCTTATGGTTTAAGGCATTAGCATATAATTCTTGGACCCTTTCCTTATTCCAGTTAC
..((((((((((((...(((.(((((((((((((((((((..(((((((((....(((((.........(((((((((.....))))......((((((((((....))))).)))))..))))).........))).))..(((....)))...........)))))))))...))))))))........))))))))))).)))...))))))))))))................... (-67.3)
....TCCGAGAATTCTTTGCAAAT........................................................................................................................................................................................................................	2
....TCCGAGAATTCTTTGCAAATG.......................................................................................................................................................................................................................	2
......................................................................................................................................................................................................CATTAGCATATAATTCTT........................	1
......................................................................................................................................................................................................CATTAGCATATAATTCTTG.......................	1
......................................................................................................................................................................................................CATTAGCATATAATTCTTGGA.....................	1
......................................................................................................................................................................................................CATTAGCATATAATTCTTGGAC....................	1
.......................................................................................................................................................................................................ATTAGCATATAATTCTTG.......................	10
.......................................................................................................................................................................................................ATTAGCATATAATTCTTGG......................	7
.......................................................................................................................................................................................................ATTAGCATATAATTCTTGGAC....................	8
........................................................................................................................................................................................................TTAGCATATAATTCTTGG......................	10
........................................................................................................................................................................................................TTAGCATATAATTCTTGGA.....................	7
........................................................................................................................................................................................................TTAGCATATAATTCTTGGAC....................	3
........................................................................................................................................................................................................TTAGCATATAATTCTTGGACC...................	13
.........................................................................................................................................................................................................TAGCATATAATTCTTGGA.....................	1
.........................................................................................................................................................................................................TAGCATATAATTCTTGGACC...................	1
nta-miRn11b
AGTCATTGGGCGGAAGTGGAGAAACAACACTTGCTAAAAGAAATTCCTTTTAGCAACTCAATATTAGGCTTTGGAGTTTTTTTAGCCAGAGTTGTTTTCCCTCTTCTCAACTCTGTAGAT
.(((...(((.(((((.((..(((((((.((.((((((((((.((((....(((.............)))..)))))))))))))).)).)))))))..)).)))))...)))....))) (-34.6)
...................AGAAACAACACTTGCTAAAA.................................................................................	1
...................AGAAACAACACTTGCTAAAAG................................................................................	1
...................AGAAACAACACTTGCTAAAAGA...............................................................................	10
...............................................................................TTTTAGCCAGAGTTGTTT.......................	5
...............................................................................TTTTAGCCAGAGTTGTTTTC.....................	6
...............................................................................TTTTAGCCAGAGTTGTTTTCC....................	2
...............................................................................TTTTAGCCAGAGTTGTTTTCCC...................	77
................................................................................TTTAGCCAGAGTTGTTTTCCC...................	5
nta-miRn11c
TTCTTACGCAGGTGTGATAAGGTTGCCTTGCTCTTGCATTCTCTTAGATAATTTGATTCAGCTTGCTGCCTGAATTAAATTTTTTGGTAGAGAGAATTCGAGAGCAAGGCTACCTCATGA
...(((((....)))))..((((.((((((((((((.(((((((((((.(((((((((((((.....).)))))))))))).)))....)))))))).)))))))))))).))))..... (-46.5)
...............GATAAGGTTGCCTTGCTCTTG....................................................................................	1
.................TAAGGTTGCCTTGCTCTTGCA..................................................................................	137
......................................................................................GTAGAGAGAATTCGAGAGCAAGGC..........	1
.......................................................................................TAGAGAGAATTCGAGAGCAAGGC..........	1
..........................................................................................AGAGAATTCGAGAGCAAGGCT.........	1
..........................................................................................AGAGAATTCGAGAGCAAGGCTA........	1
............................................................................................AGAATTCGAGAGCAAGGCTAC.......	2
...............................................................................................ATTCGAGAGCAAGGCTACCTCATG.	2
................................................................................................TTCGAGAGCAAGGCTACCTCAT..	3
..................................................................................................CGAGAGCAAGGCTACCTCA...	2
..................................................................................................CGAGAGCAAGGCTACCTCAT..	13
..................................................................................................CGAGAGCAAGGCTACCTCATG.	262
...................................................................................................GAGAGCAAGGCTACCTCATG.	7
nta-miRn12
ACCGTCACCAAACAGAAATAGGACATCTTCAACACTCTGCAATGGTATTCTGAATAACAACAGATGCCTTTGCGGAGTGTTGAAGATGTTCTATTTCTGTTCGATGATGGTTTCCTAGTA
(((((((...((((((((((((((((((((((((((((((((.(((((.(((........)))))))).))))))))))))))))))))))))))))))))...)))))))......... (-62.2)
..........AACAGAAATAGGACATCTTC..........................................................................................	5
..........AACAGAAATAGGACATCTTCA.........................................................................................	19
............CAGAAATAGGACATCTTCAAC.......................................................................................	2
............CAGAAATAGGACATCTTCAACA......................................................................................	3
.............AGAAATAGGACATCTTCAACA......................................................................................	23
..............GAAATAGGACATCTTCAACAC.....................................................................................	2
................AATAGGACATCTTCAACACTC...................................................................................	4
..............................................................................GTTGAAGATGTTCTATTTCT......................	5
..............................................................................GTTGAAGATGTTCTATTTCTG.....................	1
...............................................................................TTGAAGATGTTCTATTTCT......................	4
...............................................................................TTGAAGATGTTCTATTTCTGT....................	45
................................................................................TGAAGATGTTCTATTTCTGT....................	2
................................................................................TGAAGATGTTCTATTTCTGTT...................	3
nta-miRn13a
GTTGTTCTATTTTGCACATGACATCTTCAAAACCCACTATGTTCTTACACTTCATCACTATAGTGTGGTACAGAGAAATAGTGGGTATTGAAGATGTTATGCCTAAAATAGGGCAAAGGA
.(((..((((((((..((((((((((((((.(((((((((.(((((.....(((.(((....))))))....)))))))))))))).))))))))))))))..))))))))..))).... (-50.4)
........ATTTTGCACATGACATCTTCA...........................................................................................	2
.............GCACATGACATCTTCAAAACC......................................................................................	1
..............CACATGACATCTTCAAAACC......................................................................................	1
...............ACATGACATCTTCAAAACCCA....................................................................................	1
..................TGACATCTTCAAAACCCACT..................................................................................	1
..................TGACATCTTCAAAACCCACTA.................................................................................	13
................................................................................GTGGGTATTGAAGATGTT......................	3
................................................................................GTGGGTATTGAAGATGTTA.....................	12
................................................................................GTGGGTATTGAAGATGTTAT....................	29
................................................................................GTGGGTATTGAAGATGTTATG...................	662
.................................................................................TGGGTATTGAAGATGTTATG...................	20
.................................................................................TGGGTATTGAAGATGTTATGC..................	1
..................................................................................GGGTATTGAAGATGTTATG...................	1
...................................................................................GGTATTGAAGATGTTATG...................	1
.....................................................................................TATTGAAGATGTTATGCC.................	2
.....................................................................................TATTGAAGATGTTATGCCTAAA.............	1
.......................................................................................TTGAAGATGTTATGCCTAAA.............	3
nta-miRn13b
GTTTTTGTTGTTCTATTTTGCACATGACATCTTCAAAACCCTCTATGTTCTCACACTTCATCACTATTAACTAACATTCCATAGTGTGTATAGAGAAATAGTAGGTATTGAAGATGTGATGCCCAAAATAAGGCGACAGT
....(((((((..(((((((..(((.((((((((((.(((..((((.(((((......((.((((((.............))))))))....)))))))))..))).)))))))))).)))..)))))))..))))))). (-41.6)
..............ATTTTGCACATGACATCTTCA.........................................................................................................	2
...................GCACATGACATCTTCAAAACC....................................................................................................	1
....................CACATGACATCTTCAAAACC....................................................................................................	1
................................................................................................AATAGTAGGTATTGAAGATGT.......................	1
................................................................................................AATAGTAGGTATTGAAGATGTGAT....................	1
....................................................................................................GTAGGTATTGAAGATGTG......................	1
....................................................................................................GTAGGTATTGAAGATGTGA.....................	2
....................................................................................................GTAGGTATTGAAGATGTGAT....................	1
....................................................................................................GTAGGTATTGAAGATGTGATG...................	36
.....................................................................................................TAGGTATTGAAGATGTGA.....................	1
.....................................................................................................TAGGTATTGAAGATGTGATG...................	2
......................................................................................................AGGTATTGAAGATGTGAT....................	4
......................................................................................................AGGTATTGAAGATGTGATG...................	75
......................................................................................................AGGTATTGAAGATGTGATGC..................	3
......................................................................................................AGGTATTGAAGATGTGATGCCC................	2
..............................................................................................................AAGATGTGATGCCCAAAATA..........	2
..............................................................................................................AAGATGTGATGCCCAAAATAA.........	7
nta-miRn14
ATATCCGTAAGAGAGTTTTCAGAAGATGATGAAAGCTGAATTTTGCTAGAATAAAGTTTTCAAGTCTAAAAGTTGCACTCAAGTAATGAGTAACAAGAACAAGGAAAAATCATAACTGAAAAATATAGTGGACTACCACTTATTCTGAAAAATATAGTGGAGTTACAAGCTCAGGTAGTCCATCATATTTTTCCTTGTTCTTCTAACTCAGTATTTGAGCAACTTTCAAACTTGAAAACCTTTTTAAAAGCAAAATCCAACTTTAATCATCTTCTAGAAA
................((((((((((((((.((((.((.((((((((.....(((((((((((((...((((((((..(((((((.(((((...((((((((((((((.(((....)))...((((..(((((((((...((((......)))).....((((.....)))).)))))))))..))))))))))))))))))...))))).)))))))))))))))...))))))))).)))).....)))))))).)).)))).)))))))))).)))) (-92.8)
............GAGTTTTCAGAAGATGATG.........................................................................................................................................................................................................................................................	1
...............TTTTCAGAAGATGATGAAAGCT...................................................................................................................................................................................................................................................	3
................TTTCAGAAGATGATGAAAGC....................................................................................................................................................................................................................................................	2
................TTTCAGAAGATGATGAAAGCT...................................................................................................................................................................................................................................................	9
................TTTCAGAAGATGATGAAAGCTG..................................................................................................................................................................................................................................................	3
.................TTCAGAAGATGATGAAAGCT...................................................................................................................................................................................................................................................	1
..................TCAGAAGATGATGAAAGC....................................................................................................................................................................................................................................................	1
..................TCAGAAGATGATGAAAGCT...................................................................................................................................................................................................................................................	12
..................TCAGAAGATGATGAAAGCTG..................................................................................................................................................................................................................................................	7
..................TCAGAAGATGATGAAAGCTGA.................................................................................................................................................................................................................................................	2
..................TCAGAAGATGATGAAAGCTGAA................................................................................................................................................................................................................................................	1
...................CAGAAGATGATGAAAGCTGA.................................................................................................................................................................................................................................................	1
...................CAGAAGATGATGAAAGCTGAA................................................................................................................................................................................................................................................	24
...................CAGAAGATGATGAAAGCTGAATT..............................................................................................................................................................................................................................................	1
....................AGAAGATGATGAAAGCTG..................................................................................................................................................................................................................................................	1
....................AGAAGATGATGAAAGCTGA.................................................................................................................................................................................................................................................	1
....................AGAAGATGATGAAAGCTGAA................................................................................................................................................................................................................................................	77
....................AGAAGATGATGAAAGCTGAAT...............................................................................................................................................................................................................................................	78
....................AGAAGATGATGAAAGCTGAATT..............................................................................................................................................................................................................................................	3
....................AGAAGATGATGAAAGCTGAATTTT............................................................................................................................................................................................................................................	2
.....................GAAGATGATGAAAGCTGAAT...............................................................................................................................................................................................................................................	1
.....................GAAGATGATGAAAGCTGAATTTT............................................................................................................................................................................................................................................	1
.......................AGATGATGAAAGCTGAATTTT............................................................................................................................................................................................................................................	4
....................................................................................AATGAGTAACAAGAACAAGGAAAA............................................................................................................................................................................	3
......................................................................................TGAGTAACAAGAACAAGGAAA.............................................................................................................................................................................	10
.........................................................................................................................................................................................................................AGCAACTTTCAAACTTGAAAA..........................................	1
..........................................................................................................................................................................................................................................AAAACCTTTTTAAAAGCAAAAT........................	1
...........................................................................................................................................................................................................................................................AAAATCCAACTTTAATCAT..........	1
nta-miRn15
CCTAGTTGTCAAAAGTTCGTACAGGTGACTTGTAAATGTTTTGCTGACCTTCTAATATGATATAACTGGCAAAACATTTACACGTACCTTGTATGAACTT
............(((((((((((((..((.(((((((((((((((.....((......)).......))))))))))))))).))..))))))))))))) (-34.9)
..........AAAAGTTCGTACAGGTGAC.......................................................................	1
...........AAAGTTCGTACAGGTGAC.......................................................................	5
...........AAAGTTCGTACAGGTGACT......................................................................	1
...............TTCGTACAGGTGACTTGTAAA................................................................	1
................TCGTACAGGTGACTTGTAAAT...............................................................	1
.................CGTACAGGTGACTTGTAAATGTTT...........................................................	1
...................TACAGGTGACTTGTAAAT...............................................................	1
...................TACAGGTGACTTGTAAATG..............................................................	10
...................TACAGGTGACTTGTAAATGT.............................................................	9
...................TACAGGTGACTTGTAAATGTT............................................................	14
...................TACAGGTGACTTGTAAATGTTT...........................................................	589
...................TACAGGTGACTTGTAAATGTTTT..........................................................	1
...................TACAGGTGACTTGTAAATGTTTTG.........................................................	2
....................ACAGGTGACTTGTAAATGTTT...........................................................	19
.....................CAGGTGACTTGTAAATGT.............................................................	2
.....................CAGGTGACTTGTAAATGTTT...........................................................	20
.....................CAGGTGACTTGTAAATGTTTT..........................................................	5
.....................CAGGTGACTTGTAAATGTTTTG.........................................................	2
......................AGGTGACTTGTAAATGTTT...........................................................	3
......................AGGTGACTTGTAAATGTTTT..........................................................	1
......................................................................AAAACATTTACACGTACCTTGTATG.....	1
........................................................................AACATTTACACGTACCTTGTATG.....	1
.........................................................................ACATTTACACGTACCTTGTA.......	2
.........................................................................ACATTTACACGTACCTTGTAT......	3
.........................................................................ACATTTACACGTACCTTGTATG.....	54
..........................................................................CATTTACACGTACCTTGTATG.....	4
............................................................................TTTACACGTACCTTGTATGA....	2
............................................................................TTTACACGTACCTTGTATGAAC..	5
.............................................................................TTACACGTACCTTGTATGA....	1
.............................................................................TTACACGTACCTTGTATGAA...	1
.............................................................................TTACACGTACCTTGTATGAAC..	4
..............................................................................TACACGTACCTTGTATGA....	4
..............................................................................TACACGTACCTTGTATGAA...	3
..............................................................................TACACGTACCTTGTATGAAC..	1
..............................................................................TACACGTACCTTGTATGAACT.	5
nta-miRn16
TGCTCGGACTCTCCTAAAATATCGTCGGGTGTGTCGGATCCTCCAAAAGTAATGCATTTTTTGGAGGATCCGACATGGGTCCGACGGCATTTTGGAGAATTCGCACAACATAGTCAGAAG
((..((((.(((((.(((((..(((((((.(((((((((((((((((((........)))))))))))))))))))...)))))))..)))))))))).))))..))............. (-53.6)
.........TCTCCTAAAATATCGTCG.............................................................................................	1
.........TCTCCTAAAATATCGTCGGGT..........................................................................................	2
...............................................................................TCCGACGGCATTTTGGAGAAT....................	40
...............................................................................TCCGACGGCATTTTGGAGAATT...................	1
................................................................................CCGACGGCATTTTGGAGAAT....................	1
..................................................................................GACGGCATTTTGGAGAATT...................	2
..................................................................................GACGGCATTTTGGAGAATTCG.................	1
nta-miRn17
TAATGGCCCTTACCATTCTGTTATACAGAGAAACCGCGGTCGAGTTAACTGAGAAATTTGGCTTTTCTTCTCATTCTCTACCGCGTTTCTCCGTATAACC
.(((((......)))))..(((((((.(((((((.(((((.(((......((((((.......))))))......))).)))))))))))).))))))). (-34.5)
.................CTGTTATACAGAGAAACCGCGG.............................................................	1
....................TTATACAGAGAAACCGCG..............................................................	27
....................TTATACAGAGAAACCGCGG.............................................................	34
....................TTATACAGAGAAACCGCGGT............................................................	24
....................TTATACAGAGAAACCGCGGTC...........................................................	34
....................TTATACAGAGAAACCGCGGTCG..........................................................	327
....................TTATACAGAGAAACCGCGGTCGA.........................................................	1
.....................TATACAGAGAAACCGCGG.............................................................	2
.....................TATACAGAGAAACCGCGGT............................................................	4
.....................TATACAGAGAAACCGCGGTC...........................................................	2
.....................TATACAGAGAAACCGCGGTCG..........................................................	18
.....................TATACAGAGAAACCGCGGTCGA.........................................................	1
.....................TATACAGAGAAACCGCGGTCGAG........................................................	1
......................ATACAGAGAAACCGCGGTCG..........................................................	3
......................ATACAGAGAAACCGCGGTCGAG........................................................	5
..........................AGAGAAACCGCGGTCGAG........................................................	1
.........................................................................TTCTCTACCGCGTTTCTCCGT......	1
nta-miRn18
AACTAGTGGAAGTGTCAACAGGGGCAATCTGAGATCACATGTTGGTACTTTTCTTTTTTCTCTGTAAATGACAAGTGTGGTTTCAATATCTCAATATGTGTTCTCAGGTCGCCCCTGTAG
.................((((((((.((((((((.(((((((((.(((((.((.(((........))).)).))))).(((......))).))))))))).)))))))).)))))))).. (-40.7)
...................AGGGGCAATCTGAGATCACA.................................................................................	1
...................AGGGGCAATCTGAGATCACAT................................................................................	2
....................GGGGCAATCTGAGATCAC..................................................................................	3
....................GGGGCAATCTGAGATCACA.................................................................................	3
....................GGGGCAATCTGAGATCACAT................................................................................	48
....................GGGGCAATCTGAGATCACATG...............................................................................	480
.....................GGGCAATCTGAGATCACAT................................................................................	1
.....................GGGCAATCTGAGATCACATG...............................................................................	3
......................GGCAATCTGAGATCACATGTT.............................................................................	1
.......................GCAATCTGAGATCACATG...............................................................................	1
.............................................................................................ATATGTGTTCTCAGGTCGCCC......	2
..............................................................................................TATGTGTTCTCAGGTCGCCC......	2
..............................................................................................TATGTGTTCTCAGGTCGCCCC.....	12
nta-miRn19
GTTTGTGCCAATGAAAGCACAGAGACGTGGACGCTGTTTTTGAACCACATGAAAGAGCACGTTGTCAAACAGCGTTCACGTATTTGTCTAATATCTGATCGGCACGGTGGTATATTAAGT
....(((((...((.((.(((((.((((((((((((((..(((...((.((......)).))..))))))))))))))))).)))))))....)).....)))))............... (-36.4)
..........ATGAAAGCACAGAGACGTGGAC........................................................................................	1
....................AGAGACGTGGACGCTGTTTTT...............................................................................	3
....................AGAGACGTGGACGCTGTTTTTG..............................................................................	5
....................AGAGACGTGGACGCTGTTTTTGAA............................................................................	20
.....................GAGACGTGGACGCTGTTTTTGA.............................................................................	1
......................AGACGTGGACGCTGTTTTTGA.............................................................................	1
......................AGACGTGGACGCTGTTTTTGAA............................................................................	1
........................ACGTGGACGCTGTTTTTGAAC...........................................................................	1
..........................GTGGACGCTGTTTTTGAA............................................................................	1
...............................................................................GTATTTGTCTAATATCTGATCGGC.................	1
................................................................................TATTTGTCTAATATCTGATCGGC.................	1
................................................................................TATTTGTCTAATATCTGATCGGCA................	1
.................................................................................ATTTGTCTAATATCTGATCGGCAC...............	5
.....................................................................................GTCTAATATCTGATCGGCAC...............	1
.............................................................................................TCTGATCGGCACGGTGGTATAT.....	1
nta-miRn20
TTTTTTTTCTTAAATTTTGTTCTCAGTCAAACAGGTTCATATAAATTGGAACGGGGGAATATATCTCAATTATCGCTTTTTAATGTGTCAATTAATTAACACTAAACAGTGAATGGGTTTTCGAAAATTTCTTATTTTTCTAACATATCAAGTATCTGAAATAAATTTAATTTGTCAAAAATAACAAGTATTTGAGAATACAAGGAATATCAACTACTCCCTCCGTTTTCCAATTTATGTGAACATGTTTGACTA
.(((((((...(((((..((.(..(((((((((.((((((((((((((((((((((((..............(((((.((((.(((............))).)))).))))).((..((((((((.((((.((((((((...(((.((.((((...........)))).)).))).)))))))).)))).))))))))..))...............)))).))))..)))))))))))))))).))))))))). （-75.5）
........................AGTCAAACAGGTTCATATAA...................................................................................................................................................................................................................	1
......................................................................................................................................................................................................................................CAATTTATGTGAACATGT.......	1
.......................................................................................................................................................................................................................................AATTTATGTGAACATGTTT.....	1
.......................................................................................................................................................................................................................................AATTTATGTGAACATGTTTGAC..	1
........................................................................................................................................................................................................................................ATTTATGTGAACATGTTTGA...	1
...........................................................................................................................................................................................................................................TATGTGAACATGTTTGACTA	1
............................................................................................................................................................................................................................................ATGTGAACATGTTTGACTA	1
............................................................................................................................................................................................................................................ATGTGAACATGTTTGACTA	1
............................................................................................................................................................................................................................................ATGTGAACATGTTTGACTA	14
..............................................................................................................................................................................................................................................GTGAACATGTTTGACTA	1
...............................................................................................................................................................................................................................................TGAACATGTTTGACTA	1
...............................................................................................................................................................................................................................................TGAACATGTTTGACTA	2
................................................................................................................................................................................................................................................GAACATGTTTGACTA	1
.................................................................................................................................................................................................................................................AACATGTTTGACTA	2
.....................................................................................................................................................................................................................................................TGTTTGACTA	2
.......................................................................................................................................................................................................................................................TTTGACTA	1
nta-miRn21
CGCAACAACGAAGAGGAGCAATTCGAAGAAGGCGAAGACCAACTCCCTGTCGATACTGACTCAGTTGGTCTTCGCCTTCTCGGATTACTACTCCAGTGCGCTGAGTGCGTTGCTATGGAGAATCTCGACGATGCGAGTAATTTATTACCCGAAATCGCCGAGCTTTCCTCCCCGTTCGGC
.((...((((..((((((.(((((((.(((((((((((((((((....((((....))))..))))))))))))))))))))))))....(((((..((((.....)))).....)))))...((((.((((.((.((((....)))).))..)))).))))..))))))..))))..)) (-70.2)
.................GCAATTCGAAGAAGGCGAAGAC.............................................................................................................................................	1
..................CAATTCGAAGAAGGCGAAGACC............................................................................................................................................	1
...................AATTCGAAGAAGGCGAAGACC............................................................................................................................................	1
...................AATTCGAAGAAGGCGAAGACCA...........................................................................................................................................	14
.....................TTCGAAGAAGGCGAAGACCAAC.........................................................................................................................................	1
................................CGAAGACCAACTCCCTGTCG................................................................................................................................	1
................................CGAAGACCAACTCCCTGTCGA...............................................................................................................................	1
...................................................................GTCTTCGCCTTCTCGGATTAC............................................................................................	1
....................................................................TCTTCGCCTTCTCGGATTACT...........................................................................................	1
nta-miRn22
GTGGATACTGTTAGTCATTTGGAGTTCAAGCTTAAGGGGGCAAATCTCGTGATTTGGACTCCAAATGACTGACATTATCTCAAGAACTCCAAATGACTGA
..(((((.((((((((((((((((((((((.(((.((((.....)))).))))))))))))))))))))))))).))))).................... (-39)
....ATACTGTTAGTCATTTGGAG............................................................................	1
....................................................TTTGGACTCCAAATGACTGAC...........................	1
.....................................................TTGGACTCCAAATGACTGACA..........................	3
...........................................................TCCAAATGACTGACATTA.......................	1
...........................................................TCCAAATGACTGACATTAT......................	1
...........................................................TCCAAATGACTGACATTATC.....................	3
...........................................................TCCAAATGACTGACATTATCT....................	58
............................................................CCAAATGACTGACATTATCT....................	1
............................................................CCAAATGACTGACATTATCTC...................	2
.............................................................CAAATGACTGACATTATCTC...................	1
...................................................................ACTGACATTATCTCAAGA...............	1
nta-miRn23
GTTTATCCGGAAAACTACGGGGATTGGTGGGTTGGAAAGCTTTTCACTTCTGATTAAACGCTTTCCAATTCCACCCATTCCTATGGTTTTTCAATAATCT
........(((((((((..(((((.(((((((((((((((((((((....)))..))).))))))))).)))))).)))))..)))))))))........ (-40.8)
............AACTACGGGGATTGGTGGGTTGGA................................................................	1
.................CGGGGATTGGTGGGTTGGA................................................................	1
.................CGGGGATTGGTGGGTTGGAA...............................................................	9
.................CGGGGATTGGTGGGTTGGAAA..............................................................	1
.................CGGGGATTGGTGGGTTGGAAAG.............................................................	2
..................GGGGATTGGTGGGTTGGAAAG.............................................................	1
...................GGGATTGGTGGGTTGGAA...............................................................	20
...................GGGATTGGTGGGTTGGAAA..............................................................	38
...................GGGATTGGTGGGTTGGAAAG.............................................................	134
...................GGGATTGGTGGGTTGGAAAGC............................................................	3569
...................GGGATTGGTGGGTTGGAAAGCT...........................................................	9
...................GGGATTGGTGGGTTGGAAAGCTT..........................................................	1
....................GGATTGGTGGGTTGGAAAGC............................................................	30
.............................................................TTTCCAATTCCACCCATTC....................	3
.............................................................TTTCCAATTCCACCCATTCC...................	4
.............................................................TTTCCAATTCCACCCATTCCT..................	2
.............................................................TTTCCAATTCCACCCATTCCTA.................	145
.............................................................TTTCCAATTCCACCCATTCCTAT................	1
..............................................................TTCCAATTCCACCCATTCCTA.................	2
................................................................CCAATTCCACCCATTCCTA.................	1
.................................................................CAATTCCACCCATTCCTA.................	2
nta-miRn24
TTTTCAAGAATGATTTGGACTGAAACTAGTATTGTCCGTTCGTTCTCGAGGAGAGCACGCGGATAATACTACTTTTGGTCTAAATCAGAGACGTCGGAGG
..........((((((((((..(((.(((((((((((((..((((((...))))))..))))))))))))).)))..))))))))))............. (-42.5)
..........................TAGTATTGTCCGTTCGTTC.......................................................	1
.............................TATTGTCCGTTCGTTCTC.....................................................	1
..................................................GAGAGCACGCGGATAATACT..............................	1
...........................................................CGGATAATACTACTTTTG.......................	1
...........................................................CGGATAATACTACTTTTGG......................	2
...........................................................CGGATAATACTACTTTTGGTC....................	11
nta-miRn25
CCGTTGAACCTCAACGGGTTTTGTCCAATGAAATACTTATCAGACATCAAGGGTCCAGATAAGTGTTCATTGGACAAAGATCGTTACTGTTCAACATTGA
..(((((((...((((..((((((((((((((.((((((((.(((.......)))..))))))))))))))))))))))..))))...)))))))..... (-40.5)
...................TTTGTCCAATGAAATACTTA.............................................................	17
...................TTTGTCCAATGAAATACTTAT............................................................	6
...................TTTGTCCAATGAAATACTTATC...........................................................	193
...................TTTGTCCAATGAAATACTTATCA..........................................................	3
....................TTGTCCAATGAAATACTTATC...........................................................	2
.....................TGTCCAATGAAATACTTATC...........................................................	1
..........................................................ATAAGTGTTCATTGGACAAA......................	30
...........................................................TAAGTGTTCATTGGACAAA......................	5
...........................................................TAAGTGTTCATTGGACAAAG.....................	156
...........................................................TAAGTGTTCATTGGACAAAGA....................	165
............................................................AAGTGTTCATTGGACAAAG.....................	1
............................................................AAGTGTTCATTGGACAAAGA....................	2
.................................................................TTCATTGGACAAAGATCGTTA..............	1
..................................................................TCATTGGACAAAGATCGTTAC.............	1
....................................................................ATTGGACAAAGATCGTTACT............	1
nta-miRn26a
TTGGAAGGCTCTGGAGATGAGATGTTGGAGGAGTGTGAGGCATTGGATTGATTTCACTCAATCCGAGCCCCACATTCATCAAGGATTGGTCTTCAAAATA
...........(((((((..(((....((.(((((((.(((.(((((((((......)))))))))))).))))))).))....))).)))))))..... (-35.9)
..............................GAGTGTGAGGCATTGGAT....................................................	1
..............................GAGTGTGAGGCATTGGATT...................................................	10
..............................GAGTGTGAGGCATTGGATTG..................................................	2
..............................GAGTGTGAGGCATTGGATTGAT................................................	1
...............................AGTGTGAGGCATTGGATT...................................................	3
...............................AGTGTGAGGCATTGGATTG..................................................	15
...............................AGTGTGAGGCATTGGATTGA.................................................	6
...............................AGTGTGAGGCATTGGATTGAT................................................	3
...............................AGTGTGAGGCATTGGATTGATT...............................................	2
...............................AGTGTGAGGCATTGGATTGATTT..............................................	1
................................GTGTGAGGCATTGGATTGA.................................................	1
................................GTGTGAGGCATTGGATTGATT...............................................	1
....................................GAGGCATTGGATTGATTT..............................................	3
......................................GGCATTGGATTGATTTCACTC.........................................	1
.........................................................TCAATCCGAGCCCCACATTC.......................	1
..........................................................CAATCCGAGCCCCACATTCA......................	1
..........................................................CAATCCGAGCCCCACATTCAT.....................	2
..........................................................CAATCCGAGCCCCACATTCATC....................	3
...........................................................AATCCGAGCCCCACATTCA......................	1
...........................................................AATCCGAGCCCCACATTCATC....................	40
nta-miRn26b
CTACAAGCTATTTCATGCGATTAGAAGGCTCTAGAAGACGTGTGTTGGATGAGTGAGAGGCGTCAAATCGATCTCGTTCAATCCGAGCCTCACATTCATCGTGTGCTCGTTTTCAGAACG
(((...((........))...))).....(((.(((((((.(..(..((((((((.(((((.((..((.((......)).))..))))))).))))))))..)..).))))))))))... (-30.5)
.....................TAGAAGGCTCTAGAAGACG................................................................................	1
.........................................GTGTTGGATGAGTGAGAGGC...........................................................	1
...........................................GTTGGATGAGTGAGAGGCGTC........................................................	1
.............................................TGGATGAGTGAGAGGCGT.........................................................	2
............................................................................TTCAATCCGAGCCTCACATTCATC....................	1
.............................................................................TCAATCCGAGCCTCACATTC.......................	1
...............................................................................AATCCGAGCCTCACATTCAT.....................	2
...............................................................................AATCCGAGCCTCACATTCATC....................	13
................................................................................ATCCGAGCCTCACATTCA......................	1
................................................................................ATCCGAGCCTCACATTCAT.....................	1
nta-miRn26c
TTGGAAGGTCCTAGAGACGATTCGTTGGATGAGTGTGAGGTGTTGGATTGATTTCATTCAATCCAAGCCCCACATTCATCAAGGGTTCATTTTTATAAGG
...........((((((.((..(.(((.(((((((((.(((.(((((((((......)))))))))))).)))))))))))).)..)).))))))..... (-43.2)
.......GTCCTAGAGACGATTCGTTGGA.......................................................................	2
.............................TGAGTGTGAGGTGTTGGATT...................................................	1
.............................TGAGTGTGAGGTGTTGGATTGAT................................................	1
...........................................................AATCCAAGCCCCACATTCATC....................	10
............................................................ATCCAAGCCCCACATTCAT.....................	1
nta-miRn26d
ATTGGAAGGTCCTAGAGATGATTCGTTGGATGAAGGTGAGGCATTGGATTGATTTCGTTCAATCCGAGCCCTACATTCATCCGGGGTTCGTTTCATAAAA
...((.....))..(((((((.....((((((((.((..(((.(((((((((......))))))))))))..)).))))))))....)))))))...... (-38.5)
.....................................GAGGCATTGGATTGATTT.............................................	3
...........................................................CAATCCGAGCCCTACATTCA.....................	1
...........................................................CAATCCGAGCCCTACATTCATC...................	1
............................................................AATCCGAGCCCTACATTCA.....................	2
............................................................AATCCGAGCCCTACATTCATC...................	54
nta-miRn27a
GTTATATCGCATGTTATCTTAATTGTTAGTGTGCCTGGGTAAGACATTTCTGCCCAAAATATATATTCTGAGTATGATATAGAGTGATTGGGTAAGACATTTCTGCCCAAAATATATATTCTGAGTATGATATAGAGTTATAGAGTATATGTTTTGGTTTTTTTACCCGACCCTGGCATACCAACAATTGAGATAACATCTAGGTTTGACGATCTTTTAA
((((.(((..(((((((((((((((((.(((((((.((((.(((.((.(((((((((.((.((((((........))))))..))..)))))).))).)).)))..((((((((((((((((....(((((.....)))))))))))))))))))))............)))).))))))).)))))))))))))))))...))).)))).......... (-66.4)
......TCGCATGTTATCTTAATTGTT.................................................................................................................................................................................................	1
........GCATGTTATCTTAATTGTT.................................................................................................................................................................................................	9
..............................................................................................................................................................TTTTTTACCCGACCCTGGCATA........................................	1
.......................................................................................................................................................................CGACCCTGGCATACCAACAA.................................	1
.......................................................................................................................................................................CGACCCTGGCATACCAACAAT................................	13
.........................................................................................................................................................................ACCCTGGCATACCAACAATTG..............................	8
..........................................................................................................................................................................CCCTGGCATACCAACAATTGA.............................	1
...........................................................................................................................................................................CCTGGCATACCAACAATTGA.............................	1
...........................................................................................................................................................................CCTGGCATACCAACAATTGAG............................	1
............................................................................................................................................................................CTGGCATACCAACAATTGAGA...........................	1
.............................................................................................................................................................................TGGCATACCAACAATTGAGATA.........................	1
..................................................................................................................................................................................TACCAACAATTGAGATAACA......................	12
..................................................................................................................................................................................TACCAACAATTGAGATAACAT.....................	13
..................................................................................................................................................................................TACCAACAATTGAGATAACATC....................	785
...................................................................................................................................................................................ACCAACAATTGAGATAACA......................	1
...................................................................................................................................................................................ACCAACAATTGAGATAACATC....................	9
...................................................................................................................................................................................ACCAACAATTGAGATAACATCT...................	1
....................................................................................................................................................................................CCAACAATTGAGATAACATC....................	5
.....................................................................................................................................................................................CAACAATTGAGATAACATC....................	3
.....................................................................................................................................................................................CAACAATTGAGATAACATCTAG.................	17
.....................................................................................................................................................................................CAACAATTGAGATAACATCTAGG................	3
......................................................................................................................................................................................AACAATTGAGATAACATC....................	2
......................................................................................................................................................................................AACAATTGAGATAACATCTAG.................	2
......................................................................................................................................................................................AACAATTGAGATAACATCTAGG................	138
.......................................................................................................................................................................................ACAATTGAGATAACATCTAGG................	1
........................................................................................................................................................................................CAATTGAGATAACATCTAGG................	4
........................................................................................................................................................................................CAATTGAGATAACATCTAGGT...............	1
...............................................................................................................................................................................................GATAACATCTAGGTTTGACGA........	2
................................................................................................................................................................................................ATAACATCTAGGTTTGACGA........	1
nta-miRn27b
CATCTGTCTTACCTGGATGTTATCTTAGTTGTTAGCATGCCCAGGCTAAGTAAAACATCCCTTGCTCAAAAGATATATTCTGAAATATATTTCGTGGTTGTTTTACCTAGTCCTGACATTCCAACAATTGAGATAACATCTTGGTTTGATGATGGTACTT
((((.(((..(((..((((((((((((((((((...(((..(((((((.((((((((......((.((..(((((((((....)))))))))..)))))))))))).))).)))).)))...))))))))))))))))))..)))..)))))))...... (-50.1)
.................TGTTATCTTAGTTGTTAG.............................................................................................................................	1
.................TGTTATCTTAGTTGTTAGCAT..........................................................................................................................	5
.................TGTTATCTTAGTTGTTAGCATG.........................................................................................................................	4
......................TCTTAGTTGTTAGCATGCCCAGGC..................................................................................................................	1
......................................GCCCAGGCTAAGTAAAACA.......................................................................................................	1
......................................GCCCAGGCTAAGTAAAACATCC....................................................................................................	2
.......................................CCCAGGCTAAGTAAAACAT......................................................................................................	1
.......................................CCCAGGCTAAGTAAAACATC.....................................................................................................	1
.......................................CCCAGGCTAAGTAAAACATCC....................................................................................................	5
.......................................CCCAGGCTAAGTAAAACATCCC...................................................................................................	1
.........................................CAGGCTAAGTAAAACATC.....................................................................................................	1
.................................................................................................TTGTTTTACCTAGTCCTGAC...........................................	1
.................................................................................................TTGTTTTACCTAGTCCTGACATT........................................	1
....................................................................................................TTTTACCTAGTCCTGACATT........................................	1
......................................................................................................................TTCCAACAATTGAGATAA........................	1
......................................................................................................................TTCCAACAATTGAGATAACA......................	5
......................................................................................................................TTCCAACAATTGAGATAACAT.....................	2
......................................................................................................................TTCCAACAATTGAGATAACATC....................	30
.......................................................................................................................TCCAACAATTGAGATAACATC....................	12
........................................................................................................................CCAACAATTGAGATAACATC....................	5
.........................................................................................................................CAACAATTGAGATAACATC....................	3
..........................................................................................................................AACAATTGAGATAACATC....................	2
nta-miRn28
CATTCAAAAATAAAATAGCCACTATTTTGCTGCAACAGAGACTGGTCCAGCATAATATACTGGAGTTCGGTGCACCTATGTATGAACTCCAGCATATTATGTGACAATGACTGGACGTTC
..........((((((((...))))))))...............((((((((((((((.((((((((((.((((....)))))))))))))).)))))))).........)))))).... (-33.8)
..............ATAGCCACTATTTTGCTGCA......................................................................................	1
................AGCCACTATTTTGCTGCAACAGAG................................................................................	2
....................ACTATTTTGCTGCAACAGAG................................................................................	1
......................TATTTTGCTGCAACAGAGACTG............................................................................	1
......................TATTTTGCTGCAACAGAGACTGGT..........................................................................	5
.......................ATTTTGCTGCAACAGAGAC..............................................................................	1
.......................ATTTTGCTGCAACAGAGACTG............................................................................	1
.......................ATTTTGCTGCAACAGAGACTGG...........................................................................	2
........................TTTTGCTGCAACAGAGACTGGTCC........................................................................	2
.........................TTTGCTGCAACAGAGACTGGT..........................................................................	1
.........................TTTGCTGCAACAGAGACTGGTCCA.......................................................................	1
..........................TTGCTGCAACAGAGACTGGTCCA.......................................................................	1
..........................TTGCTGCAACAGAGACTGGTCCAG......................................................................	1
..........................TTGCTGCAACAGAGACTGGTCCAGC.....................................................................	1
............................GCTGCAACAGAGACTGGTC.........................................................................	3
............................GCTGCAACAGAGACTGGTCC........................................................................	1
............................GCTGCAACAGAGACTGGTCCA.......................................................................	4
.............................CTGCAACAGAGACTGGTCCA.......................................................................	1
.............................CTGCAACAGAGACTGGTCCAGC.....................................................................	1
.............................CTGCAACAGAGACTGGTCCAGCAT...................................................................	2
..............................TGCAACAGAGACTGGTCCAGC.....................................................................	1
..............................TGCAACAGAGACTGGTCCAGCA....................................................................	1
..............................TGCAACAGAGACTGGTCCAGCATA..................................................................	1
...............................GCAACAGAGACTGGTCCA.......................................................................	1
...............................GCAACAGAGACTGGTCCAGC.....................................................................	1
................................CAACAGAGACTGGTCCAG......................................................................	1
.................................AACAGAGACTGGTCCAGCAT...................................................................	4
.................................AACAGAGACTGGTCCAGCATA..................................................................	4
.................................AACAGAGACTGGTCCAGCATAATA...............................................................	11
..................................ACAGAGACTGGTCCAGCA....................................................................	1
..................................ACAGAGACTGGTCCAGCATA..................................................................	3
..................................ACAGAGACTGGTCCAGCATAA.................................................................	1
..................................ACAGAGACTGGTCCAGCATAAT................................................................	3
..................................ACAGAGACTGGTCCAGCATAATA...............................................................	2
..................................ACAGAGACTGGTCCAGCATAATAT..............................................................	1
...................................CAGAGACTGGTCCAGCATA..................................................................	1
...................................CAGAGACTGGTCCAGCATAATATA.............................................................	1
....................................AGAGACTGGTCCAGCATAATA...............................................................	2
....................................AGAGACTGGTCCAGCATAATAT..............................................................	1
....................................AGAGACTGGTCCAGCATAATATAC............................................................	5
.....................................GAGACTGGTCCAGCATAATATA.............................................................	1
......................................AGACTGGTCCAGCATAATA...............................................................	1
......................................AGACTGGTCCAGCATAATATACT...........................................................	1
...........................................GGTCCAGCATAATATACT...........................................................	1
..............................................CCAGCATAATATACTGGAGTTCGG..................................................	1
...............................................CAGCATAATATACTGGAGTTCGG..................................................	1
...............................................CAGCATAATATACTGGAGTTCGGT.................................................	1
................................................AGCATAATATACTGGAGT......................................................	2
................................................AGCATAATATACTGGAGTT.....................................................	1
................................................AGCATAATATACTGGAGTTC....................................................	3
................................................AGCATAATATACTGGAGTTCG...................................................	4
................................................AGCATAATATACTGGAGTTCGGTG................................................	2
.................................................GCATAATATACTGGAGTTC....................................................	2
.................................................GCATAATATACTGGAGTTCG...................................................	3
.................................................GCATAATATACTGGAGTTCGG..................................................	4
.................................................GCATAATATACTGGAGTTCGGTG................................................	3
.................................................GCATAATATACTGGAGTTCGGTGC...............................................	1
..................................................CATAATATACTGGAGTTCGGTG................................................	1
..................................................CATAATATACTGGAGTTCGGTGCA..............................................	1
...................................................ATAATATACTGGAGTTCGGTG................................................	8
...................................................ATAATATACTGGAGTTCGGTGC...............................................	3
...................................................ATAATATACTGGAGTTCGGTGCA..............................................	4
...................................................ATAATATACTGGAGTTCGGTGCAC.............................................	5
....................................................TAATATACTGGAGTTCGGT.................................................	1
....................................................TAATATACTGGAGTTCGGTG................................................	3
....................................................TAATATACTGGAGTTCGGTGC...............................................	10
....................................................TAATATACTGGAGTTCGGTGCA..............................................	3
.....................................................AATATACTGGAGTTCGGTG................................................	1
.....................................................AATATACTGGAGTTCGGTGCA..............................................	23
.....................................................AATATACTGGAGTTCGGTGCAC.............................................	4
.....................................................AATATACTGGAGTTCGGTGCACC............................................	3
.....................................................AATATACTGGAGTTCGGTGCACCT...........................................	32
......................................................ATATACTGGAGTTCGGTGC...............................................	5
......................................................ATATACTGGAGTTCGGTGCA..............................................	19
......................................................ATATACTGGAGTTCGGTGCAC.............................................	11
......................................................ATATACTGGAGTTCGGTGCACC............................................	1
......................................................ATATACTGGAGTTCGGTGCACCT...........................................	3
......................................................ATATACTGGAGTTCGGTGCACCTA..........................................	1
.......................................................TATACTGGAGTTCGGTGC...............................................	2
.......................................................TATACTGGAGTTCGGTGCA..............................................	2
.......................................................TATACTGGAGTTCGGTGCAC.............................................	1
.......................................................TATACTGGAGTTCGGTGCACC............................................	6
.......................................................TATACTGGAGTTCGGTGCACCT...........................................	2
.......................................................TATACTGGAGTTCGGTGCACCTA..........................................	6
........................................................ATACTGGAGTTCGGTGCA..............................................	12
........................................................ATACTGGAGTTCGGTGCAC.............................................	1
........................................................ATACTGGAGTTCGGTGCACC............................................	4
........................................................ATACTGGAGTTCGGTGCACCT...........................................	7
........................................................ATACTGGAGTTCGGTGCACCTA..........................................	2
........................................................ATACTGGAGTTCGGTGCACCTATG........................................	1
.........................................................TACTGGAGTTCGGTGCAC.............................................	2
.........................................................TACTGGAGTTCGGTGCACC............................................	2
.........................................................TACTGGAGTTCGGTGCACCT...........................................	13
..........................................................ACTGGAGTTCGGTGCACCT...........................................	1
..........................................................ACTGGAGTTCGGTGCACCTA..........................................	3
...............................................................AGTTCGGTGCACCTATGTATGAAC.................................	1
...................................................................CGGTGCACCTATGTATGA...................................	1
....................................................................GGTGCACCTATGTATGAA..................................	1
....................................................................GGTGCACCTATGTATGAAC.................................	1
............................................................................TATGTATGAACTCCAGCATATTA.....................	1
............................................................................TATGTATGAACTCCAGCATATTAT....................	3
.............................................................................ATGTATGAACTCCAGCATATTA.....................	1
.............................................................................ATGTATGAACTCCAGCATATTAT....................	1
.............................................................................ATGTATGAACTCCAGCATATTATG...................	3
..............................................................................TGTATGAACTCCAGCATA........................	1
..............................................................................TGTATGAACTCCAGCATATTAT....................	34
..............................................................................TGTATGAACTCCAGCATATTATG...................	5
..............................................................................TGTATGAACTCCAGCATATTATGT..................	2
...............................................................................GTATGAACTCCAGCATATTAT....................	3
................................................................................TATGAACTCCAGCATATTA.....................	2
................................................................................TATGAACTCCAGCATATTAT....................	3
................................................................................TATGAACTCCAGCATATTATG...................	1
................................................................................TATGAACTCCAGCATATTATGT..................	1
.................................................................................ATGAACTCCAGCATATTAT....................	5
.................................................................................ATGAACTCCAGCATATTATG...................	2
..................................................................................TGAACTCCAGCATATTAT....................	3
nta-miRn29
TTGCTTCTTTCGACCTAAGAACCCTCTTTTCTTTCCGGTATAATGCTGGTATCCCTTTGTTTTAGCATTTGCCGGAATGAAATGAGTGTTTCAAGGTCGG
..........((((((..((((.(((.((((.((((((((.(((((((..((......))..))))))))))))))).)))).))).))))..)))))). (-36.5)
..........CGACCTAAGAACCCTCTTTT......................................................................	1
..........CGACCTAAGAACCCTCTTTTC.....................................................................	1
...................AACCCTCTTTTCTTTCCGGTA............................................................	8
...................AACCCTCTTTTCTTTCCGGTATA..........................................................	1
....................ACCCTCTTTTCTTTCCGGT.............................................................	1
....................ACCCTCTTTTCTTTCCGGTA............................................................	9
....................ACCCTCTTTTCTTTCCGGTAT...........................................................	562
....................ACCCTCTTTTCTTTCCGGTATA..........................................................	212
....................ACCCTCTTTTCTTTCCGGTATAA.........................................................	16
....................ACCCTCTTTTCTTTCCGGTATAAT........................................................	41
....................ACCCTCTTTTCTTTCCGGTATAATG.......................................................	6
.....................CCCTCTTTTCTTTCCGGTAT...........................................................	3
.....................CCCTCTTTTCTTTCCGGTATAAT........................................................	1
......................CCTCTTTTCTTTCCGGTAT...........................................................	2
.......................CTCTTTTCTTTCCGGTAT...........................................................	3
.........................CTTTTCTTTCCGGTATAATGC......................................................	1
.........................CTTTTCTTTCCGGTATAATGCT.....................................................	7
..........................TTTTCTTTCCGGTATAATGCT.....................................................	2
.................................................................CATTTGCCGGAATGAAATG................	1
.................................................................CATTTGCCGGAATGAAATGAG..............	6
..................................................................ATTTGCCGGAATGAAATG................	2
..................................................................ATTTGCCGGAATGAAATGA...............	1
..................................................................ATTTGCCGGAATGAAATGAG..............	9
..................................................................ATTTGCCGGAATGAAATGAGT.............	1
..................................................................ATTTGCCGGAATGAAATGAGTGTTT.........	1
...................................................................TTTGCCGGAATGAAATGAG..............	1
...................................................................TTTGCCGGAATGAAATGAGTGTT..........	4
...................................................................TTTGCCGGAATGAAATGAGTGTTT.........	18
.......................................................................CCGGAATGAAATGAGTGT...........	1
.......................................................................CCGGAATGAAATGAGTGTTT.........	2
nta-miRn30
GTTTATTAAGTTCCGACTAAGAGGTTGAAGAGCAGACACATTTTAAGAAGTGAAATATGTGGCTTACAATTTGCTGAGAAGTGAATGTGGAGGCTCACATATTTGACTTTTCAAATCTCCAACCTCTGATTTGGAGCTTAATAGGCCCACAAATGTCTTT
(..(((((((((((((...((((((((.(((...((..........(((((.(((((((((((((.(((((..((....))..))).)).)))).))))))))).)))))))...))).))))))))...)))))))))))))..).............. (-54.8)
.....TTAAGTTCCGACTAAGAGGT.......................................................................................................................................	2
.....TTAAGTTCCGACTAAGAGGTT......................................................................................................................................	33
......TAAGTTCCGACTAAGAGGTTG.....................................................................................................................................	1
.......AAGTTCCGACTAAGAGGT.......................................................................................................................................	2
.......AAGTTCCGACTAAGAGGTTGA....................................................................................................................................	1
.......AAGTTCCGACTAAGAGGTTGAAGA.................................................................................................................................	2
........AGTTCCGACTAAGAGGTTG.....................................................................................................................................	1
........AGTTCCGACTAAGAGGTTGA....................................................................................................................................	5
........AGTTCCGACTAAGAGGTTGAA...................................................................................................................................	8
.........GTTCCGACTAAGAGGTTGAA...................................................................................................................................	1
..........TTCCGACTAAGAGGTTGAAGA.................................................................................................................................	1
...........TCCGACTAAGAGGTTGAA...................................................................................................................................	1
...........TCCGACTAAGAGGTTGAAGAG................................................................................................................................	1
...................AGAGGTTGAAGAGCAGACACA........................................................................................................................	1
..................................................................................................ATATTTGACTTTTCAAATC...........................................	1
.....................................................................................................................TCCAACCTCTGATTTGGAGCTTA....................	5
......................................................................................................................CCAACCTCTGATTTGGAG........................	6
......................................................................................................................CCAACCTCTGATTTGGAGC.......................	1
......................................................................................................................CCAACCTCTGATTTGGAGCT......................	6
......................................................................................................................CCAACCTCTGATTTGGAGCTT.....................	4
......................................................................................................................CCAACCTCTGATTTGGAGCTTA....................	85
.......................................................................................................................CAACCTCTGATTTGGAGCT......................	2
.......................................................................................................................CAACCTCTGATTTGGAGCTT.....................	5
.......................................................................................................................CAACCTCTGATTTGGAGCTTA....................	28
........................................................................................................................AACCTCTGATTTGGAGCTTAA...................	3
.........................................................................................................................ACCTCTGATTTGGAGCTTAAT..................	1
..........................................................................................................................CCTCTGATTTGGAGCTTAATA.................	1
...........................................................................................................................CTCTGATTTGGAGCTTAATA.................	1
............................................................................................................................TCTGATTTGGAGCTTAATAGG...............	2
nta-miRn31
AAGCCCTTTGATAAATATTAGAAAAATGGTAGCCATTGGATTAAAGTTTTGATCCAAGGGCTTCCATTTTTCTGATTTTTAATAGAAAAATGGGATTTTT
...((((((..((((.(((((((((((((.((((.(((((((((....))))))))).)))).))))))))))))).))))......))).)))...... (-36.2)
..................TAGAAAAATGGTAGCCATT...............................................................	3
..................TAGAAAAATGGTAGCCATTG..............................................................	1
..................TAGAAAAATGGTAGCCATTGG.............................................................	43
...................AGAAAAATGGTAGCCATTG..............................................................	2
...................AGAAAAATGGTAGCCATTGGA............................................................	62
........................AATGGTAGCCATTGGATTAA........................................................	1
........................AATGGTAGCCATTGGATTAAA.......................................................	2
........................AATGGTAGCCATTGGATTAAAGTTT...................................................	1
.........................ATGGTAGCCATTGGATTAA........................................................	1
.........................ATGGTAGCCATTGGATTAAA.......................................................	1
..........................TGGTAGCCATTGGATTAAA.......................................................	1
..........................TGGTAGCCATTGGATTAAAGTTTTG.................................................	1
......................................GATTAAAGTTTTGATCCAAGG.........................................	1
......................................GATTAAAGTTTTGATCCAAGGG........................................	1
........................................TTAAAGTTTTGATCCAAGGG........................................	2
.........................................TAAAGTTTTGATCCAAGGGC.......................................	1
..........................................AAAGTTTTGATCCAAGGG........................................	3
..............................................TTTTGATCCAAGGGCTTCCATT................................	1
....................................................TCCAAGGGCTTCCATTTTTCT...........................	4
......................................................CAAGGGCTTCCATTTTTC............................	17
......................................................CAAGGGCTTCCATTTTTCT...........................	29
......................................................CAAGGGCTTCCATTTTTCTGA.........................	28
.......................................................AAGGGCTTCCATTTTTCT...........................	21
.......................................................AAGGGCTTCCATTTTTCTG..........................	1
........................................................AGGGCTTCCATTTTTCTGAT........................	1
nta-miRn32
CTAGTCCATGTTGCACGGACTCTCCAAAATTATTGCCCTACCCGTGTCGGATCCTCAAAAAATACACTACTTTTGGAGGGTCCGGCACACACCCGGCAATATTTTTGGAGAGTCCGAGCAACACGGGATCTAGTATTATG
(((((((.((((((.((((((((((((((.(((((((......(((((((((((((.((((.........)))).)))))))))))))......))))))).)))))))))))))).))))))..))).))))....... (-69.5)
........TGTTGCACGGACTCTCCAAAA...............................................................................................................	1
..............................................................................................GGCAATATTTTTGGAGAGTCC.........................	1
...................................................................................................TATTTTTGGAGAGTCCGA.......................	1
...................................................................................................TATTTTTGGAGAGTCCGAGCA....................	16
....................................................................................................ATTTTTGGAGAGTCCGAGCA....................	1
nta-miRn33
CTATGTTACTCGGACTCTTCAAAAATGTTGTTGGGTGCGTGTTGGATCCTCCAAATTTAATGTATTTTTAGAGGATCCGATACGAATGCTGCATCACTTTTGGAGAGTCTGAGTAGCATAAGTATTTGAGTTTTGATAAT
.(((((((((((((((((((((((.((.(((......((((((((((((((.(((...........))).))))))))))))))......))).)).))))))))))))))))))))))).................... (-57.9)
.TATGTTACTCGGACTCTTCAA......................................................................................................................	3
.TATGTTACTCGGACTCTTCAAAAA...................................................................................................................	1
..ATGTTACTCGGACTCTTCAAA.....................................................................................................................	1
...TGTTACTCGGACTCTTCAAAA....................................................................................................................	2
....GTTACTCGGACTCTTCAAAAA...................................................................................................................	1
.......ACTCGGACTCTTCAAAAA...................................................................................................................	1
...................................................................................................TTGGAGAGTCTGAGTAGCATA....................	10
nta-miRn34
TTTTCTAGTTTTGACAAGTGATTAAGAGTCGAAACTGGCCTTGGTCGTTTGTTCTTAACAAGAACACGTGATTGAGGCCAATTTCGGCTCAAAATCAAAA
..................(((((..(((((((((.((((((..((((..(((((((...)))))))..))))..)))))).)))))))))..)))))... (-39.5)
........................AGAGTCGAAACTGGCCTTGG........................................................	1
....................................GGCCTTGGTCGTTTGTTCT.............................................	4
....................................GGCCTTGGTCGTTTGTTCTT............................................	3
.....................................GCCTTGGTCGTTTGTTCT.............................................	2
.....................................GCCTTGGTCGTTTGTTCTT............................................	2
.....................................GCCTTGGTCGTTTGTTCTTA...........................................	3
........................................................AACAAGAACACGTGATTGAG........................	1
..........................................................CAAGAACACGTGATTGAGGCC.....................	2
..........................................................CAAGAACACGTGATTGAGGCCA....................	7
..........................................................CAAGAACACGTGATTGAGGCCAA...................	1
...........................................................AAGAACACGTGATTGAGGCCA....................	2
...........................................................AAGAACACGTGATTGAGGCCAA...................	1
............................................................AGAACACGTGATTGAGGC......................	3
............................................................AGAACACGTGATTGAGGCC.....................	5
............................................................AGAACACGTGATTGAGGCCA....................	30
............................................................AGAACACGTGATTGAGGCCAA...................	5
.............................................................GAACACGTGATTGAGGCC.....................	2
.............................................................GAACACGTGATTGAGGCCA....................	3
nta-miRn35
AAACTTCACACTTCTGCATTCAGGAATCCAAGATAGTATCCTGGAATTTCACACTTCAGGATCTCGTTAGATACTAATACCCATTATTTTTTAGGAGTTTGAACTTGAATGGCAAGACGATATATGTGTATGACTCTGTGGTTCCGGCTATGAAAGTTTTGAAATTCAGGATACTATCTTGGATTTCTGAATGTTGAAGT
.........(((((..(((((((((((((((((((((((((((.((((((..(((((...((((....))))..((((....)))).......)))))..((((((..(((((..(((.(((...((.....))..))).)))...)))))..)))))).)))))))))))))))))))))))))))))))))..))))) (-66.3)
..............TGCATTCAGGAATCCAAGATAGTA..................................................................................................................................................................	1
..................TTCAGGAATCCAAGATAGTAT.................................................................................................................................................................	1
...................TCAGGAATCCAAGATAGTATC................................................................................................................................................................	17
....................CAGGAATCCAAGATAGTATC................................................................................................................................................................	1
.....................AGGAATCCAAGATAGTATC................................................................................................................................................................	1
...........................................................................................TAGGAGTTTGAACTTGAATGGCA......................................................................................	1
.......................................................................................................................................................................AGGATACTATCTTGGATTTC.............	1
........................................................................................................................................................................GGATACTATCTTGGATTT..............	1
........................................................................................................................................................................GGATACTATCTTGGATTTC.............	2
..........................................................................................................................................................................ATACTATCTTGGATTTCT............	24
..........................................................................................................................................................................ATACTATCTTGGATTTCTGAA.........	6
.............................................................................................................................................................................CTATCTTGGATTTCTGAATG.......	1
................................................................................................................................................................................TCTTGGATTTCTGAATGTTGA...	1
nta-miRn36
TTTGCTACGCTTTTTGACTCCCATGAGTCTTTTCTTCCAAGAAAATCCGGCCAAAAGTCATTTTTGAGACCGATTTCTTGGAGGAGAAGACGTTTGGTAGTTTAAAAATTGCGTAGGCGT
....(((((((((((((((.(((...((((((((((((((((((...(((.((((((...))))))...))).))))))))))))))))))...))).)).)))))))..)))))).... (-44.6)
............................CTTTTCTTCCAAGAAAATCCGG......................................................................	1
.................................CTTCCAAGAAAATCCGGCCA...................................................................	1
.................................CTTCCAAGAAAATCCGGCCAA..................................................................	1
......................................................................CGATTTCTTGGAGGAGAAGAC.............................	3
............................................................................CTTGGAGGAGAAGACGTTTGGTAG....................	2
.............................................................................TTGGAGGAGAAGACGTTTG........................	1
.............................................................................TTGGAGGAGAAGACGTTTGGT......................	22
..............................................................................TGGAGGAGAAGACGTTTGGT......................	1
..............................................................................TGGAGGAGAAGACGTTTGGTA.....................	1
...............................................................................GGAGGAGAAGACGTTTGG.......................	2
...............................................................................GGAGGAGAAGACGTTTGGT......................	4
...............................................................................GGAGGAGAAGACGTTTGGTA.....................	5
...............................................................................GGAGGAGAAGACGTTTGGTAG....................	81
.................................................................................AGGAGAAGACGTTTGGTAGTT..................	1
nta-miRn37
CCCGACTCTTGAGCGTTCTTTCCTTTGTGATACGATGATGGTGCCAAGGCTTTGGTTTCAAGGATGGCTGAACCATCATCTATCATTAAGAAAAGTGTGCTCGAAGGTCGGAACCGTTGC
.(((((..(((((((..((((.(((..(((((.(((((((((((((...(((((....))))).))))...))))))))))))))..))).))))..)))))))..)))))......... (-50.0)
...................TTCCTTTGTGATACGATGA..................................................................................	2
...................TTCCTTTGTGATACGATGATGG...............................................................................	17
..........................................................................ATCATCTATCATTAAGAAAAG.........................	1
nta-miRn38
TAGCCTTTGTATGTCAAAGCTTGATACGCACCTGAATCGGCAACTACGTACAGACCAATACATATGCCGATCTGGGTTCGTATCAAACTATGATATACTT
........((((((((.((.((((((((.((((..(((((((..((.(((........))).)))))))))..)))).)))))))).)).)))))))).. (-37.2)
...............AAAGCTTGATACGCACCTGA.................................................................	1
...............AAAGCTTGATACGCACCTGAATCGG............................................................	1
...............AAAGCTTGATACGCACCTGAATCGGC...........................................................	1
................AAGCTTGATACGCACCTGAATCGG............................................................	1
................AAGCTTGATACGCACCTGAATCGGC...........................................................	2
.................AGCTTGATACGCACCTGAATC..............................................................	2
.................AGCTTGATACGCACCTGAATCGGC...........................................................	2
..................GCTTGATACGCACCTGAA................................................................	1
...................CTTGATACGCACCTGAATCG.............................................................	4
...................CTTGATACGCACCTGAATCGG............................................................	8
...................CTTGATACGCACCTGAATCGGC...........................................................	232
....................TTGATACGCACCTGAATC..............................................................	142
....................TTGATACGCACCTGAATCG.............................................................	4957
....................TTGATACGCACCTGAATCGG............................................................	9445
....................TTGATACGCACCTGAATCGGC...........................................................	358850
....................TTGATACGCACCTGAATCGGCA..........................................................	506
....................TTGATACGCACCTGAATCGGCAA.........................................................	19
.....................TGATACGCACCTGAATCG.............................................................	69
.....................TGATACGCACCTGAATCGG............................................................	71
.....................TGATACGCACCTGAATCGGC...........................................................	2681
.....................TGATACGCACCTGAATCGGCA..........................................................	6
.....................TGATACGCACCTGAATCGGCAA.........................................................	1
......................GATACGCACCTGAATCGG............................................................	23
......................GATACGCACCTGAATCGGC...........................................................	629
......................GATACGCACCTGAATCGGCA..........................................................	5
.......................ATACGCACCTGAATCGGC...........................................................	18
.......................ATACGCACCTGAATCGGCAAC........................................................	2
........................TACGCACCTGAATCGGCAAC........................................................	1
........................TACGCACCTGAATCGGCAACT.......................................................	1
........................TACGCACCTGAATCGGCAACTAC.....................................................	1
.........................ACGCACCTGAATCGGCAA.........................................................	1
.........................ACGCACCTGAATCGGCAACT.......................................................	3
.........................ACGCACCTGAATCGGCAACTAC.....................................................	1
.........................ACGCACCTGAATCGGCAACTACG....................................................	1
..........................CGCACCTGAATCGGCAACTAC.....................................................	1
..........................CGCACCTGAATCGGCAACTACG....................................................	1
...........................GCACCTGAATCGGCAACTACG....................................................	1
............................CACCTGAATCGGCAACTA......................................................	1
............................CACCTGAATCGGCAACTACGT...................................................	3
.............................ACCTGAATCGGCAACTACGTACAG...............................................	2
..............................CCTGAATCGGCAACTACGTACA................................................	1
....................................TCGGCAACTACGTACAGACC............................................	1
...................................................................CGATCTGGGTTCGTATCAA..............	1
...................................................................CGATCTGGGTTCGTATCAAA.............	6
...................................................................CGATCTGGGTTCGTATCAAAC............	984
....................................................................GATCTGGGTTCGTATCAAAC............	26
nta-miRn39
TTTCTTGTTAGCAAGAAGGAGAATTACAAAGGACAAATAAGTTTTCGGTCACGGGTTTCTTTTAATAAAGTTCCTCTTTCTTAAAAAGAGACATGTTCTTTCCGATTTTGGAAAGTGACATATTTGTCAGGCTTGTGATTCTCCTTCGATGGCATAGAAA
(((((((..(....(((((((((((((((..((((((((......((....)).(((((((((((.((((.....)))).)).)))))))))..((((((((((....))))))).))).))))))))....)))))))))))))))..)..)).))))) (-50.7)
................AGGAGAATTACAAAGGACAAAT..........................................................................................................................	1
...................AGAATTACAAAGGACAAAT..........................................................................................................................	1
...................AGAATTACAAAGGACAAATA.........................................................................................................................	7
...................AGAATTACAAAGGACAAATAA........................................................................................................................	85
......................................................................................................................CATATTTGTCAGGCTTGTGATTC...................	1
........................................................................................................................TATTTGTCAGGCTTGTGAT.....................	1
........................................................................................................................TATTTGTCAGGCTTGTGATT....................	1
........................................................................................................................TATTTGTCAGGCTTGTGATTC...................	37
........................................................................................................................TATTTGTCAGGCTTGTGATTCT..................	2
.........................................................................................................................ATTTGTCAGGCTTGTGATT....................	4
.........................................................................................................................ATTTGTCAGGCTTGTGATTC...................	2
.........................................................................................................................ATTTGTCAGGCTTGTGATTCT..................	1
..........................................................................................................................TTTGTCAGGCTTGTGATTC...................	3
..........................................................................................................................TTTGTCAGGCTTGTGATTCTC.................	1
..........................................................................................................................TTTGTCAGGCTTGTGATTCTCCT...............	1
...........................................................................................................................TTGTCAGGCTTGTGATTC...................	4
...........................................................................................................................TTGTCAGGCTTGTGATTCT..................	1
...........................................................................................................................TTGTCAGGCTTGTGATTCTC.................	4
...........................................................................................................................TTGTCAGGCTTGTGATTCTCC................	20
..............................................................................................................................TCAGGCTTGTGATTCTCC................	2
..............................................................................................................................TCAGGCTTGTGATTCTCCTTC.............	3
nta-miRn40
TGGGTAGCAGAGGTTTTTGTGTGAAACACGGGAGGCGAGAATACGTGCTCTTTTGATGGAAGCAATTATCAAATAAGGGCAACAACATATGATATTTAATGAACGCCTTATGTTTCACATAAAACCTTCTGCGATCCATAACCATGTTAATTTTGGGACT
(((((.(((((((.((((((((((((((...((((((........(((((((((((((........))))))..)))))))....(((..........)))..)))))).)))))))))))))).))))))).)))))...(((.........))).... (-51.4)
TGGGTAGCAGAGGTTTTTG.............................................................................................................................................	11
TGGGTAGCAGAGGTTTTTGT............................................................................................................................................	6
TGGGTAGCAGAGGTTTTTGTG...........................................................................................................................................	6
........AGAGGTTTTTGTGTGAAACAC...................................................................................................................................	1
.......................................................................................................................TAAAACCTTCTGCGATCCAT.....................	1
.......................................................................................................................TAAAACCTTCTGCGATCCATA....................	21
.........................................................................................................................AAACCTTCTGCGATCCATAAC..................	13
nta-miRn41
GCGGTAATTTTCAACTCGTTTTTGACCAAGAACCTACGTCGATCGATTGTTCTTAACAAAGAACAATTGATTGACGTTGGTTTTTTGTTCATTCCGAAAC
...............(((.....(((.(((((((.(((((((((((((((((((....))))))))))))))))))).))))))).))).....)))... (-36.4)
.........................CCAAGAACCTACGTCGATCGA......................................................	1
............................AGAACCTACGTCGATCGATTG...................................................	4
..................................TACGTCGATCGATTGTTC................................................	2
..................................TACGTCGATCGATTGTTCT...............................................	3
..................................TACGTCGATCGATTGTTCTT..............................................	1
..................................TACGTCGATCGATTGTTCTTA.............................................	2
..................................TACGTCGATCGATTGTTCTTAA............................................	1
...................................ACGTCGATCGATTGTTCTTA.............................................	1
..........................................................AAGAACAATTGATTGACG........................	1
..........................................................AAGAACAATTGATTGACGT.......................	17
..........................................................AAGAACAATTGATTGACGTT......................	17
..........................................................AAGAACAATTGATTGACGTTG.....................	1
..........................................................AAGAACAATTGATTGACGTTGG....................	2
..........................................................AAGAACAATTGATTGACGTTGGT...................	1
...........................................................AGAACAATTGATTGACGT.......................	5
...........................................................AGAACAATTGATTGACGTT......................	12
...........................................................AGAACAATTGATTGACGTTG.....................	1
...........................................................AGAACAATTGATTGACGTTGG....................	1
............................................................GAACAATTGATTGACGTT......................	8
............................................................GAACAATTGATTGACGTTG.....................	4
............................................................GAACAATTGATTGACGTTGGT...................	46
.............................................................AACAATTGATTGACGTTGGT...................	4
..............................................................ACAATTGATTGACGTTGG....................	9
..............................................................ACAATTGATTGACGTTGGT...................	13
..............................................................ACAATTGATTGACGTTGGTT..................	3
..............................................................ACAATTGATTGACGTTGGTTT.................	1
...............................................................CAATTGATTGACGTTGGT...................	8
................................................................AATTGATTGACGTTGGTT..................	1
................................................................AATTGATTGACGTTGGTTTT................	1
nta-miRn42
TGCCTAACCTCCCAATAGCCCTTACTCCAGGTAGATCCACCAGAACATGAAGTTCAAGGTGGGTCTCCTGGAGAAAGGTCCTTTGGTGGTTAGATACCAC
...((((((..((((....((((.(((((((.(((((((((.((((.....))))..)))))))))))))))).))))....)))).))))))....... (-44.2)
...................CCTTACTCCAGGTAGATCCAC............................................................	1
...................CCTTACTCCAGGTAGATCCACC...........................................................	8
....................CTTACTCCAGGTAGATCCACC...........................................................	7
...........................................................TGGGTCTCCTGGAGAAAG.......................	2
...........................................................TGGGTCTCCTGGAGAAAGG......................	2
...........................................................TGGGTCTCCTGGAGAAAGGT.....................	83
...........................................................TGGGTCTCCTGGAGAAAGGTC....................	135
............................................................GGGTCTCCTGGAGAAAGGT.....................	1
nta-miRn43
ACTCGTTTGACTCCCATGAGTCTTTCTTCCAAGAAGATCCATCAGGATTCTAAATCCAAGACGGATCTCTTGGCGGAAAGACCTTGGAGGTCGAACAAAT
....(((((((..(((...(((((((..((((((.(((((.((.(((((...)))))..)).)))))))))))..)))))))..)))..))))))).... (-44.5)
.....................CTTTCTTCCAAGAAGATCCATC.........................................................	1
...........................................AGGATTCTAAATCCAAGACGGATCTCTTG............................	1
................................................TCTAAATCCAAGACGGATCTCT..............................	1
........................................................CAAGACGGATCTCTTGGCGGA.......................	1
........................................................CAAGACGGATCTCTTGGCGGAA......................	1
........................................................CAAGACGGATCTCTTGGCGGAAA.....................	3
........................................................CAAGACGGATCTCTTGGCGGAAAG....................	16
.........................................................AAGACGGATCTCTTGGCGGAAA.....................	3
.........................................................AAGACGGATCTCTTGGCGGAAAG....................	6
.........................................................AAGACGGATCTCTTGGCGGAAAGA...................	7
..........................................................AGACGGATCTCTTGGCGGAAA.....................	1
...........................................................GACGGATCTCTTGGCGGA.......................	1
............................................................ACGGATCTCTTGGCGGAA......................	2
............................................................ACGGATCTCTTGGCGGAAA.....................	4
............................................................ACGGATCTCTTGGCGGAAAG....................	46
............................................................ACGGATCTCTTGGCGGAAAGA...................	23
............................................................ACGGATCTCTTGGCGGAAAGAC..................	1
.............................................................CGGATCTCTTGGCGGAAA.....................	13
.............................................................CGGATCTCTTGGCGGAAAG....................	67
.............................................................CGGATCTCTTGGCGGAAAGA...................	687
.............................................................CGGATCTCTTGGCGGAAAGAC..................	176
.............................................................CGGATCTCTTGGCGGAAAGACC.................	1
..............................................................GGATCTCTTGGCGGAAAG....................	3
..............................................................GGATCTCTTGGCGGAAAGA...................	27
..............................................................GGATCTCTTGGCGGAAAGAC..................	7
nta-miRn44
AAATAATCTCATATTTGATAGGATAAGGTGGGATAAGATGGGATATCCTGGATTAAGTCTGGGATTAAATTTATACCTTGTTTGGTTGGCGGTATAAATCTATCCTAGGATAAATTTATACTTCCAACCAAAAAAGGTATAAATTTTATCCTACATCTTATCCCACCTTATACCTCATAC
...................(((((((((((((((((((((((((((((..(((...)))..)))..(((((((((((((.(((((((((..((((((((.((((....)))).))))))))..))))))))).))))))))))))))))))..)))))))))))))))))).)))..... (-77.9)
.................ATAGGATAAGGTGGGATAAGATGG...........................................................................................................................................	7
...................AGGATAAGGTGGGATAAGATGG...........................................................................................................................................	1
...................AGGATAAGGTGGGATAAGATGGGA.........................................................................................................................................	22
.....................GATAAGGTGGGATAAGATGGG..........................................................................................................................................	1
.....................GATAAGGTGGGATAAGATGGGATA.......................................................................................................................................	2
......................ATAAGGTGGGATAAGATGGG..........................................................................................................................................	1
......................ATAAGGTGGGATAAGATGGGA.........................................................................................................................................	1
......................ATAAGGTGGGATAAGATGGGATA.......................................................................................................................................	1
............................TGGGATAAGATGGGATAT......................................................................................................................................	1
................................ATAAGATGGGATATCCTGGATTAA............................................................................................................................	1
..........................................................................ACCTTGTTTGGTTGGCGGTAT.....................................................................................	1
...........................................................................CCTTGTTTGGTTGGCGGTATA....................................................................................	2
............................................................................CTTGTTTGGTTGGCGGTATA....................................................................................	1
.............................................................................TTGTTTGGTTGGCGGTATAAAT.................................................................................	1
..........................................................................................................................................ATAAATTTTATCCTACATCTTATC..................	1
nta-miRn45
CTTGTCTGATTTTTTTATTTAGACACTTGAACTCAGGCTACTATTTTTTGGACATCTAAACTCATTAAAAAGTGTACCAATTAGACAATTAATAATTTAGGTATAATTAGAGAAAATATGTCTAGTTGGTACACTTTTGTTGTCCACTTGGTACTAGCCTGAGTTCATGTGTCTAAATGA
..............((((((((((((.(((((((((((((.(((....((((((.............((((((((((((((((((((........(((((......))))).......))))))))))))))))))))..))))))....))).))))))))))))).)))))))))))) (-69.1)
...........TTTTTATTTAGACACTTGAA.....................................................................................................................................................	1
................ATTTAGACACTTGAACTCAGGCTA............................................................................................................................................	1
..................TTAGACACTTGAACTCAGGCT.............................................................................................................................................	4
...................TAGACACTTGAACTCAGGC..............................................................................................................................................	1
...................TAGACACTTGAACTCAGGCTA............................................................................................................................................	110
...................TAGACACTTGAACTCAGGCTAC...........................................................................................................................................	1
...................TAGACACTTGAACTCAGGCTACT..........................................................................................................................................	9
.....................GACACTTGAACTCAGGCTA............................................................................................................................................	1
................................TCAGGCTACTATTTTTTG..................................................................................................................................	1
.........................................................................................................................................................CTAGCCTGAGTTCATGTGTCTAAA...	1
nta-miRn46
GTTCTCGGCTTGCAAGAGTTATTATCATACGTAGCACTAGCCAAATGGAGAAATATCGGTCAGTGCTCGTGTAATAATAACTTTTGTTCGTTGAATTCTG
....((..(..((((((((((((((.(((((.((((((..((...............))..))))))))))).))))))))))))))..)..))...... (-36.1)
..................TTATTATCATACGTAGCACTAG............................................................	1
...................TATTATCATACGTAGCAC...............................................................	1
...................TATTATCATACGTAGCACTA.............................................................	1
...................TATTATCATACGTAGCACTAG............................................................	1
...................TATTATCATACGTAGCACTAGC...........................................................	344
....................ATTATCATACGTAGCACTA.............................................................	1
....................ATTATCATACGTAGCACTAGC...........................................................	11
....................ATTATCATACGTAGCACTAGCC..........................................................	30
....................ATTATCATACGTAGCACTAGCCA.........................................................	1
.....................TTATCATACGTAGCACTA.............................................................	5
.....................TTATCATACGTAGCACTAG............................................................	9
.....................TTATCATACGTAGCACTAGC...........................................................	18
.....................TTATCATACGTAGCACTAGCC..........................................................	212
.....................TTATCATACGTAGCACTAGCCA.........................................................	6
......................TATCATACGTAGCACTAGCC..........................................................	2
.......................ATCATACGTAGCACTAGCC..........................................................	2
.........................CATACGTAGCACTAGCCAAA.......................................................	1
...........................................................TCAGTGCTCGTGTAATAATA.....................	1
............................................................CAGTGCTCGTGTAATAATAAC...................	4
nta-miRn47
AGTGCAAGTCTCTTGAGCTATGTTGCACAGACTCTCCAAAATATTGTCGCACCCGTGTTGGATCCTCGAAAAAATCCACTACTTTAGGAGGATCCGACATGCACCCGGAGATATTTTCAAAGAGTCTGAACAACATAGCTCTTGAGCCATTCGCTCATTA
((((.((..(((..(((((((((((..((((((((..((((((((..((....((((((((((((((....................))))))))))))))....))..))))))))...))))))))..)))))))))))..)))...))))))..... (-59.2)
................GCTATGTTGCACAGACTCTCC...........................................................................................................................	1
......................................................................................................................AAAGAGTCTGAACAACATAGC.....................	3
.......................................................................................................................AAGAGTCTGAACAACATAGCT....................	1
........................................................................................................................AGAGTCTGAACAACATAGC.....................	1
........................................................................................................................AGAGTCTGAACAACATAGCT....................	3
........................................................................................................................AGAGTCTGAACAACATAGCTC...................	12
.........................................................................................................................GAGTCTGAACAACATAGCT....................	1
nta-miRn48
CCCTATGCAGCTGACTTGTAAATGTTCTTCGAGTATCTTCATTCTTCCTTAATCCTAATGAAGTTTTAGAGGCGAAGATACTCGAAAAACATTTACTTGTTATTTGTATAGAATTACTATATATAGTCCGTCAGAACTCAAACACAATTTCTTCCTCCAGATCTGTGCTTACCAAATCGATAGTTTAGCTCAATCGCCGTTTCTCAGTCTCTTAAATTTCTCCTAGTTGTCAAAAGTTCGTACAGGTGACTTGTAAATGT
..(((((((..((((..(((((((((.(((((((((((((...((((..(((..((.....))..))))))).))))))))))))).)))))))))..))))..)))))))....((((....))))......(((((.....((((((.........(((.(((.....((.....((((((.....))..))))..))....)))..)))............))))))....))))).(((((....).))))..... (-58.4)
.....TGCAGCTGACTTGTAAATGTTCTT.......................................................................................................................................................................................................................................	1
...................AAATGTTCTTCGAGTATC...............................................................................................................................................................................................................................	2
...................AAATGTTCTTCGAGTATCT..............................................................................................................................................................................................................................	6
...................AAATGTTCTTCGAGTATCTT.............................................................................................................................................................................................................................	5
...................AAATGTTCTTCGAGTATCTTC............................................................................................................................................................................................................................	142
....................AATGTTCTTCGAGTATCTTC............................................................................................................................................................................................................................	4
....................AATGTTCTTCGAGTATCTTCA...........................................................................................................................................................................................................................	2
..........................................................................AAGATACTCGAAAAACATTTA.....................................................................................................................................................................	2
...........................................................................AGATACTCGAAAAACATT.......................................................................................................................................................................	1
...........................................................................AGATACTCGAAAAACATTT......................................................................................................................................................................	4
...........................................................................AGATACTCGAAAAACATTTA.....................................................................................................................................................................	14
...........................................................................AGATACTCGAAAAACATTTAC....................................................................................................................................................................	487
...........................................................................AGATACTCGAAAAACATTTACT...................................................................................................................................................................	1
............................................................................GATACTCGAAAAACATTT......................................................................................................................................................................	1
............................................................................GATACTCGAAAAACATTTAC....................................................................................................................................................................	8
.......................................................................................................................................................................................................................................AAAAGTTCGTACAGGTGAC..........	1
........................................................................................................................................................................................................................................AAAGTTCGTACAGGTGAC..........	5
........................................................................................................................................................................................................................................AAAGTTCGTACAGGTGACT.........	1
............................................................................................................................................................................................................................................TTCGTACAGGTGACTTGTAAA...	1
.............................................................................................................................................................................................................................................TCGTACAGGTGACTTGTAAAT..	1
................................................................................................................................................................................................................................................TACAGGTGACTTGTAAAT..	1
................................................................................................................................................................................................................................................TACAGGTGACTTGTAAATG.	10
nta-miRn49
AGGAAGAACTTGGAGAGTTATGCGGAATTAAAACTACCTTCTTCTAGGATCCTAGAAAAAGGTATATTTAATTCTGCATAAATCTCCCAAGTTCTTCCCT
.(((((((((((((((.(((((((((((((((..((((((.((((((....)))))).))))))..))))))))))))))).))).)))))))))))).. (-51.4)
....AGAACTTGGAGAGTTATGCGG...........................................................................	1
....AGAACTTGGAGAGTTATGCGGA..........................................................................	1
.........TTGGAGAGTTATGCGGAATTA......................................................................	2
..........TGGAGAGTTATGCGGAATTAA.....................................................................	8
.............AGAGTTATGCGGAATTAAAAC..................................................................	2
..............GAGTTATGCGGAATTAAAA...................................................................	1
..............GAGTTATGCGGAATTAAAAC..................................................................	5
..............GAGTTATGCGGAATTAAAACT.................................................................	2
...............AGTTATGCGGAATTAAAAC..................................................................	1
....................TGCGGAATTAAAACTACC..............................................................	1
....................TGCGGAATTAAAACTACCTTC...........................................................	5
...........................................................AGGTATATTTAATTCTGCAT.....................	3
...........................................................AGGTATATTTAATTCTGCATA....................	314
............................................................GGTATATTTAATTCTGCATA....................	4
................................................................TATTTAATTCTGCATAAATCTC..............	2
.................................................................ATTTAATTCTGCATAAATCTC..............	9
..................................................................TTTAATTCTGCATAAATCTC..............	4
..................................................................TTTAATTCTGCATAAATCTCC.............	18
nta-miRn50
TCATTATCAACACTAAGCAACCAGAAAATGAGATCTCAGCTCTTACACTCTTTGCTTAGTGTTTTTTTTTTAATTTAAAAGGAAAAAACACTAAGCAAACAGTGTAACAGCTGAGATCTCTTTTTCTGGTTACTTATCGT
.............((((.((((((((((.((((((((((((.(((((((.(((((((((((((((((..((.......))..))))))))))))))))).))))))).)))))))))))).)))))))))).)))).... (-69.2)
.............TAAGCAACCAGAAAATGAGAT..........................................................................................................	1
................GCAACCAGAAAATGAGATCTC.......................................................................................................	1
.................CAACCAGAAAATGAGATCTCA......................................................................................................	1
..................AACCAGAAAATGAGATCTCAG.....................................................................................................	1
...................ACCAGAAAATGAGATCTCAGC....................................................................................................	15
..............................AGATCTCAGCTCTTACACT...........................................................................................	1
..............................AGATCTCAGCTCTTACACTCT.........................................................................................	1
..............................AGATCTCAGCTCTTACACTCTT........................................................................................	1
....................................................................................................AGTGTAACAGCTGAGATC......................	1
...........................................................................................................CAGCTGAGATCTCTTTTTCTGG...........	1
............................................................................................................AGCTGAGATCTCTTTTTCTGGT..........	1
............................................................................................................AGCTGAGATCTCTTTTTCTGGTTA........	1
...............................................................................................................TGAGATCTCTTTTTCTGGTTA........	2
nta-miRn51
CCCCGGTATGGTAATTGATATCGTAACATATAGCACTAGCTATGCCTATATGTGCGAGCCAGTGCTCATGCTACGATATCGATTATCATCCGGTGATTTC
..((((.((((((((((((((((((.(((..((((((.(((.(((........)))))).)))))).))).))))))))))))))))))))))....... (-41.4)
..................TATCGTAACATATAGCACTAG.............................................................	1
..................TATCGTAACATATAGCACTAGC............................................................	8
...................ATCGTAACATATAGCACTA..............................................................	1
...................ATCGTAACATATAGCACTAGC............................................................	19
...................ATCGTAACATATAGCACTAGCT...........................................................	1
......................GTAACATATAGCACTAGC............................................................	1
......................GTAACATATAGCACTAGCT...........................................................	1
...........................................................CAGTGCTCATGCTACGATAT.....................	1
...........................................................CAGTGCTCATGCTACGATATC....................	3
............................................................AGTGCTCATGCTACGATAT.....................	1
nta-miRn52
ACCAAATCATATTTTTTGGAGAAAGTGATGAGAGAATTCAAAAGTTTCTCCTTACTCAAAAAGGAGAAACTTTGGAATCATCTCATCACTTTCTTCAAAC
..............(((((((((((((((((((..((((.(((((((((((((.......))))))))))))).))))..))))))))))))))))))). (-46.3)
...................AGAAAGTGATGAGAGAATT..............................................................	53
...................AGAAAGTGATGAGAGAATTCA............................................................	1
......................................................................TTTGGAATCATCTCATCACTT.........	1
nta-miRn53
AGTATGACACCGTTAATGCGCCAGATATTGTGGCGCTATACTGTAAAGCTGACACGGCACAGGTATAGCGCACAATACCTGGCGCTATACATACATTTTT
.(((((...........(((((((.(((((((.(((((((((.....((((...))))...)))))))))))))))).)))))))....)))))...... (-39.2)
....................CCAGATATTGTGGCGCTATAC...........................................................	24
....................CCAGATATTGTGGCGCTATACT..........................................................	1
..........................ATTGTGGCGCTATACTGTAA......................................................	1
..........................ATTGTGGCGCTATACTGTAAA.....................................................	1
.................................................TGACACGGCACAGGTATAGCGC.............................	1
.......................................................................ACAATACCTGGCGCTATACATACA.....	3
........................................................................CAATACCTGGCGCTATACATAC......	1
..........................................................................ATACCTGGCGCTATACATACA.....	1
nta-miRn54
AACCCCTAAACCATATCCGTTTTGCTACTTTCATACTTAAACTATGGGGTGTTCAGTCTTAAGTAGGAGAAATTATAGTTCAGGGGATACTGTGAACATCACATATTTTAAGTATGAAACTAGCAAAACGAGTATAGTCT
.........((.(((..((((((((((.(((((((((((((.((((.((((((((.((((......))))..........(((......))))))))))).)))).))))))))))))).))))))))))..))).)).. (-45.3)
...................TTTTGCTACTTTCATACTTAA....................................................................................................	11
....................TTTGCTACTTTCATACTTAAA...................................................................................................	1
.............................................................................................................AAGTATGAAACTAGCAAAACG..........	2
nta-miRn55
TGTTTAAGGGAGCTTTTGGAGTGGGTGGAGTGGTAAGATATCATATTTATGTTGAATCATAATAATTGAAATCTTGCCAATGCCATCCATTCCTATGGCT
..........((((...(((((((((((..(((((((((.(((...(((((......)))))....))).)))))))))...)))))))))))...)))) (-39.2)
..................GAGTGGGTGGAGTGGTAAGA..............................................................	1
...................AGTGGGTGGAGTGGTAAG...............................................................	13
...................AGTGGGTGGAGTGGTAAGA..............................................................	28
...................AGTGGGTGGAGTGGTAAGAT.............................................................	94
...................AGTGGGTGGAGTGGTAAGATA............................................................	1775
...................AGTGGGTGGAGTGGTAAGATAT...........................................................	4
...................AGTGGGTGGAGTGGTAAGATATC..........................................................	1
....................GTGGGTGGAGTGGTAAGATA............................................................	1
.........................TGGAGTGGTAAGATATCATAT......................................................	1
.......................................................................TCTTGCCAATGCCATCCATT.........	1
.......................................................................TCTTGCCAATGCCATCCATTC........	1
.......................................................................TCTTGCCAATGCCATCCATTCC.......	24
nta-miRn56
TCCGAATCTTCAAAAGAAGATTCGAGAAGTTCCGAACTGATTCGAACCAAACAAATGATAGATCCATATTCAGGGTGACTAGGGGAAGCTGTGGTGTCGATTTGGGACTGTTAGGTCTAGATCTGAACTTGGCTCGAATCTTCAAATGAAGATTCGAGAA
((((((((((((...(((((((((((((((((.((.(((((..((......(((((((((...((((((((.((....))....)))..))))))))).)))))......))..))).)).)).))))))..)))))))))))...)))))))))).)). (-50.8)
.........TCAAAAGAAGATTCGAGAAGTT.................................................................................................................................	1
............AAAGAAGATTCGAGAAGT..................................................................................................................................	2
..............AGAAGATTCGAGAAGTTCCGAACT..........................................................................................................................	2
.................................................................................................................GGTCTAGATCTGAACTTGGCT..........................	1
.....................................................................................................................TAGATCTGAACTTGGCTCGAA......................	6
.....................................................................................................................TAGATCTGAACTTGGCTCGAAT.....................	5
.....................................................................................................................TAGATCTGAACTTGGCTCGAATC....................	3
......................................................................................................................AGATCTGAACTTGGCTCGAA......................	8
......................................................................................................................AGATCTGAACTTGGCTCGAAT.....................	2
......................................................................................................................AGATCTGAACTTGGCTCGAATC....................	14
......................................................................................................................AGATCTGAACTTGGCTCGAATCTT..................	1
.......................................................................................................................GATCTGAACTTGGCTCGAATC....................	3
.......................................................................................................................GATCTGAACTTGGCTCGAATCT...................	10
.......................................................................................................................GATCTGAACTTGGCTCGAATCTT..................	1
........................................................................................................................ATCTGAACTTGGCTCGAATC....................	1
........................................................................................................................ATCTGAACTTGGCTCGAATCT...................	3
........................................................................................................................ATCTGAACTTGGCTCGAATCTT..................	3
.........................................................................................................................TCTGAACTTGGCTCGAATCTT..................	1
.........................................................................................................................TCTGAACTTGGCTCGAATCTTC.................	18
..........................................................................................................................CTGAACTTGGCTCGAATCTTCA................	2
...........................................................................................................................TGAACTTGGCTCGAATCT...................	1
...........................................................................................................................TGAACTTGGCTCGAATCTT..................	2
...........................................................................................................................TGAACTTGGCTCGAATCTTC.................	1
...........................................................................................................................TGAACTTGGCTCGAATCTTCA................	3
...........................................................................................................................TGAACTTGGCTCGAATCTTCAA...............	5
...........................................................................................................................TGAACTTGGCTCGAATCTTCAAA..............	1
...........................................................................................................................TGAACTTGGCTCGAATCTTCAAAT.............	1
................................................................................................................................TTGGCTCGAATCTTCAAATGA...........	2
................................................................................................................................TTGGCTCGAATCTTCAAATGAA..........	1
............................................................................................................................................TTCAAATGAAGATTCGAG..	2
nta-miRn57
TTCAGCATTTTACATGGGTTGTGGGTTGCAGAGGTTTTTGTGTGAAACACGGGAGGCGAGTATACATGCTCTTTTGATGGATCATTATCAATAACGGCAACAGCAGTTTGATATTTAATGAACGCTTTATGTTTCAAATAAAACCTTCTGCGATCCATAA
..................((((((((((((((((.((((((.(((((((...((((((..(((..(((.(((......))).)))((((((..((.((....)).))))))))....)))..)))))).))))))).)))))).)))))))))))))))) (-46.6)
..................TTGTGGGTTGCAGAGGTTT...........................................................................................................................	1
..................TTGTGGGTTGCAGAGGTTTTTG........................................................................................................................	1
...................TGTGGGTTGCAGAGGTTT...........................................................................................................................	1
...................TGTGGGTTGCAGAGGTTTT..........................................................................................................................	3
...................TGTGGGTTGCAGAGGTTTTT.........................................................................................................................	50
...................TGTGGGTTGCAGAGGTTTTTG........................................................................................................................	29
....................GTGGGTTGCAGAGGTTTTT.........................................................................................................................	1
....................GTGGGTTGCAGAGGTTTTTG........................................................................................................................	1
.....................TGGGTTGCAGAGGTTTTTG........................................................................................................................	2
.....................TGGGTTGCAGAGGTTTTTGT.......................................................................................................................	1
.....................TGGGTTGCAGAGGTTTTTGTG......................................................................................................................	1
.............................AGAGGTTTTTGTGTGAAACAC..............................................................................................................	1
..........................................................................................................................................TAAAACCTTCTGCGATCCAT..	1
..........................................................................................................................................TAAAACCTTCTGCGATCCATA.	21
nta-miRn58
TAGACACGATTAATAAATTATCGTGACTATGGGTACGGTTCCTGTGGCATGGTCACGATACGTAAATCTCATTCGGGTGTGCATTTCATGTGACCCGACCATAACTTTTAATAATAATAAAAAATAAACATGTTGTAAGTCGCGGGTGCGTTTCACATGA
..................(((((((((((((..(((((...))))).))))))))))))).(((...(((....)))..)))...((((((((..(((((...((((...((((((..............))))))))))....))).))..)))))))) (-40.8)
...........AATAAATTATCGTGACTATGGGTA.............................................................................................................................	1
............ATAAATTATCGTGACTATGGGTAC............................................................................................................................	2
..............AAATTATCGTGACTATGGGTACGG..........................................................................................................................	1
................ATTATCGTGACTATGGGTACGGTT........................................................................................................................	1
.................TTATCGTGACTATGGGTACGGTT........................................................................................................................	10
..................TATCGTGACTATGGGTACGGTT........................................................................................................................	2
...................ATCGTGACTATGGGTACGGT.........................................................................................................................	4
...................ATCGTGACTATGGGTACGGTT........................................................................................................................	31
....................TCGTGACTATGGGTACGGT.........................................................................................................................	1
....................TCGTGACTATGGGTACGGTT........................................................................................................................	4
....................TCGTGACTATGGGTACGGTTC.......................................................................................................................	1
.....................CGTGACTATGGGTACGGT.........................................................................................................................	1
.....................CGTGACTATGGGTACGGTT........................................................................................................................	5
......................GTGACTATGGGTACGGTT........................................................................................................................	2
......................GTGACTATGGGTACGGTTCC......................................................................................................................	1
............................ATGGGTACGGTTCCTGTGGCA...............................................................................................................	1
............................ATGGGTACGGTTCCTGTGGCAT..............................................................................................................	1
............................ATGGGTACGGTTCCTGTGGCATG.............................................................................................................	2
................................GTACGGTTCCTGTGGCATGGTCAC........................................................................................................	1
..................................ACGGTTCCTGTGGCATGGTCACGA......................................................................................................	1
......................................................................ATTCGGGTGTGCATTTCATGT.....................................................................	1
......................................................................................CATGTGACCCGACCATAAC.......................................................	2
.........................................................................................................................................AGTCGCGGGTGCGTTTCA.....	1
nta-miRn59
CATTTGGGTTCGAAATCGACATCAGTCGATTGCTCTTGATAAGAACAATCTATTGATGGCAGTTTTTGACTCATCACTTGGCCACCGGAGTCCGGTCATATTTCGCCACTGCCTTCGTCCGCCATTGTTGCTTCGATCGT
....((((((..((((...(((((((.(((((.((((...)))).))))).)))))))...))))..)))))).....((((...(((((..((((...........)))).)))))...))))................ (-35.3)
...................CATCAGTCGATTGCTCTT.......................................................................................................	2
...................CATCAGTCGATTGCTCTTG......................................................................................................	13
...................CATCAGTCGATTGCTCTTGA.....................................................................................................	2
...................CATCAGTCGATTGCTCTTGATAAG.................................................................................................	2
...................CATCAGTCGATTGCTCTTGATAAGA................................................................................................	8
...................CATCAGTCGATTGCTCTTGATAAGAA...............................................................................................	2
...................................TTGATAAGAACAATCTATTGATGGC................................................................................	3
....................................TGATAAGAACAATCTATTGATGGC................................................................................	1
.....................................GATAAGAACAATCTATTGATGGC................................................................................	1
......................................ATAAGAACAATCTATTGATGGC................................................................................	9
.......................................TAAGAACAATCTATTGATGGC................................................................................	11
........................................AAGAACAATCTATTGATGGC................................................................................	10
nta-miRn60a
TGGATGGAATTCAGATTAATGGTAGACGTAGGATTTGAAAACTTTAAATCCTAGTCTTCCATTTGTCTTAGAACCATCCAGAAAGAAGAATAAGAGGGGATTTTCGTTTGGGGGCAGAGG
(((((((..((.(((..(((((.((((.(((((((((((...))))))))))))))).)))))..))).))..)))))))............(((.((.....)).)))........... (-37.2)
........ATTCAGATTAATGGTAGA..............................................................................................	1
.................AATGGTAGACGTAGGATT.....................................................................................	1
.................AATGGTAGACGTAGGATTTG...................................................................................	1
.................AATGGTAGACGTAGGATTTGA..................................................................................	4
.................AATGGTAGACGTAGGATTTGAA.................................................................................	1
.................AATGGTAGACGTAGGATTTGAAA................................................................................	1
...................TGGTAGACGTAGGATTTG...................................................................................	3
...................TGGTAGACGTAGGATTTGA..................................................................................	5
...................TGGTAGACGTAGGATTTGAA.................................................................................	22
...................TGGTAGACGTAGGATTTGAAA................................................................................	18
...................TGGTAGACGTAGGATTTGAAAA...............................................................................	2
....................GGTAGACGTAGGATTTGAA.................................................................................	2
....................GGTAGACGTAGGATTTGAAA................................................................................	1
..........................................TTTAAATCCTAGTCTTCCATT.........................................................	2
nta-miRn61
CTACTTTGGCTCGAACAAGCTCTTCTTGTTTCTGAGTTCGTTATTCGACTTCAGTTTGATTGGAGTTGATAGTGACGGGCTAGCAATAAGAAGAGCATGT
..............(((.((((((((((((.((.((..(((((((((((((((((...)))))))))))..))))))..)))).)))))))))))).))) (-38.7)
.....................CTTCTTGTTTCTGAGTTCGTTA.........................................................	5
.......................TCTTGTTTCTGAGTTCGTTATT.......................................................	1
........................................................TGATTGGAGTTGATAGTGACGGGC....................	1
..........................................................ATTGGAGTTGATAGTGACGGG.....................	1
...........................................................TTGGAGTTGATAGTGACGG......................	1
.............................................................GGAGTTGATAGTGACGGGCTA..................	1
.............................................................GGAGTTGATAGTGACGGGCTAG.................	1
..................................................................TGATAGTGACGGGCTAGCA...............	1
...................................................................GATAGTGACGGGCTAGCAA..............	2
......................................................................AGTGACGGGCTAGCAATAA...........	1
......................................................................AGTGACGGGCTAGCAATAAGAA........	1
......................................................................AGTGACGGGCTAGCAATAAGAAGA......	1
......................................................................AGTGACGGGCTAGCAATAAGAAGAG.....	1
.......................................................................GTGACGGGCTAGCAATAAGAAG.......	1
.......................................................................GTGACGGGCTAGCAATAAGAAGAG.....	1
........................................................................TGACGGGCTAGCAATAAGAA........	3
........................................................................TGACGGGCTAGCAATAAGAAG.......	17
........................................................................TGACGGGCTAGCAATAAGAAGA......	1
........................................................................TGACGGGCTAGCAATAAGAAGAG.....	2
.........................................................................GACGGGCTAGCAATAAGAAG.......	5
.........................................................................GACGGGCTAGCAATAAGAAGAG.....	2
..........................................................................ACGGGCTAGCAATAAGAA........	37
..........................................................................ACGGGCTAGCAATAAGAAG.......	97
..........................................................................ACGGGCTAGCAATAAGAAGA......	182
..........................................................................ACGGGCTAGCAATAAGAAGAG.....	3206
...........................................................................CGGGCTAGCAATAAGAAG.......	8
...........................................................................CGGGCTAGCAATAAGAAGA......	15
...........................................................................CGGGCTAGCAATAAGAAGAG.....	109
...........................................................................CGGGCTAGCAATAAGAAGAGC....	7
...........................................................................CGGGCTAGCAATAAGAAGAGCAT..	6
............................................................................GGGCTAGCAATAAGAAGAG.....	4
............................................................................GGGCTAGCAATAAGAAGAGC....	3
nta-miRn62
TTTCAAAGAAACGAGAAATAGGGCGAGAATTCTAGGCAAATGACTTGGAGTTACATCTATCCAGACCAATTGAAGGGCATTAGCATAGAATTCTCGCACCTATTCCTTGTTCCCCTTTGT
...(((((.((((((.((((((((((((((((((.((.((((..(((((..........))))).((.......)).)))).)).)))))))))))).)))))).))))))...))))). (-40.5)
..................TAGGGCGAGAATTCTAGGCA..................................................................................	1
...................AGGGCGAGAATTCTAGGCA..................................................................................	3
...................AGGGCGAGAATTCTAGGCAA.................................................................................	10
...................AGGGCGAGAATTCTAGGCAAA................................................................................	7
....................GGGCGAGAATTCTAGGCAAA................................................................................	2
......................GCGAGAATTCTAGGCAAATGACT...........................................................................	1
................................................................................TAGCATAGAATTCTCGCACC....................	2
................................................................................TAGCATAGAATTCTCGCACCT...................	71
................................................................................TAGCATAGAATTCTCGCACCTA..................	18
.................................................................................AGCATAGAATTCTCGCACCT...................	1
.................................................................................AGCATAGAATTCTCGCACCTAT.................	5
..................................................................................GCATAGAATTCTCGCACCT...................	3
nta-miRn63
CGATCTTTGGCATGTGGTGAGGATTATTGCATGAATCACTGGCCATGGACAAGAGTCCGACCAGTGTTCATGTTATAATTCTCGCCATTGGCCGAGATTT
.((((((.(((..((((((((((((((..((((((.((((((...(((((....))))).))))))))))))..))))))))))))))..))))))))). (-50.7)
..ATCTTTGGCATGTGGTGAGGA.............................................................................	1
..................GAGGATTATTGCATGAATC...............................................................	2
..................GAGGATTATTGCATGAATCA..............................................................	3
..................GAGGATTATTGCATGAATCAC.............................................................	5
..................GAGGATTATTGCATGAATCACT............................................................	6
..................GAGGATTATTGCATGAATCACTGGC.........................................................	1
...................AGGATTATTGCATGAATC...............................................................	1
...................AGGATTATTGCATGAATCA..............................................................	7
...................AGGATTATTGCATGAATCAC.............................................................	57
...................AGGATTATTGCATGAATCACT............................................................	534
...................AGGATTATTGCATGAATCACTG...........................................................	256
....................GGATTATTGCATGAATCACTGG..........................................................	1
.....................GATTATTGCATGAATCACTGG..........................................................	1
......................ATTATTGCATGAATCACT............................................................	1
.........................ATTGCATGAATCACTGGCCATG.....................................................	1
.........................ATTGCATGAATCACTGGCCATGGAC..................................................	1
.........................ATTGCATGAATCACTGGCCATGGACA.................................................	2
.......................................................TCCGACCAGTGTTCATGTTAT........................	1
.......................................................TCCGACCAGTGTTCATGTTATA.......................	1
.......................................................TCCGACCAGTGTTCATGTTATAA......................	1
..............................................................AGTGTTCATGTTATAATTC...................	1
...............................................................GTGTTCATGTTATAATTC...................	10
...............................................................GTGTTCATGTTATAATTCT..................	3
...............................................................GTGTTCATGTTATAATTCTC.................	4
...............................................................GTGTTCATGTTATAATTCTCG................	11
................................................................TGTTCATGTTATAATTCT..................	1
nta-miRn64
AGTTCCAGCATAAGTATGCTTGAACTCCAGCATATTATACTAGAGTTTCAGGATAAGTTTGCTGGAACTCCAGCATAATATGATGGAGTTCCAGCATAAA
..............((((((.((((((((.((((((((.((.(((((((((..........))))))))).)).)))))))).)))))))).)))))).. (-39.1)
.......GCATAAGTATGCTTGAACTCCAGC.....................................................................	1
............AGTATGCTTGAACTCCAGCATA..................................................................	2
.............GTATGCTTGAACTCCAGCAT...................................................................	1
..............TATGCTTGAACTCCAGCATATTA...............................................................	1
..............TATGCTTGAACTCCAGCATATTAT..............................................................	1
...............ATGCTTGAACTCCAGCATATT................................................................	1
...............ATGCTTGAACTCCAGCATATTATA.............................................................	3
................TGCTTGAACTCCAGCATATTA...............................................................	2
................TGCTTGAACTCCAGCATATTAT..............................................................	9
................TGCTTGAACTCCAGCATATTATA.............................................................	4
................TGCTTGAACTCCAGCATATTATAC............................................................	17
.................GCTTGAACTCCAGCATATTA...............................................................	4
.................GCTTGAACTCCAGCATATTAT..............................................................	239
.................GCTTGAACTCCAGCATATTATA.............................................................	2
.................GCTTGAACTCCAGCATATTATAC............................................................	9
.................GCTTGAACTCCAGCATATTATACT...........................................................	33
..................CTTGAACTCCAGCATATTAT..............................................................	3
..................CTTGAACTCCAGCATATTATA.............................................................	17
..................CTTGAACTCCAGCATATTATAC............................................................	2
..................CTTGAACTCCAGCATATTATACT...........................................................	13
..................CTTGAACTCCAGCATATTATACTA..........................................................	5
...................TTGAACTCCAGCATATTAT..............................................................	3
...................TTGAACTCCAGCATATTATA.............................................................	12
...................TTGAACTCCAGCATATTATAC............................................................	140
...................TTGAACTCCAGCATATTATACT...........................................................	16
...................TTGAACTCCAGCATATTATACTA..........................................................	16
...................TTGAACTCCAGCATATTATACTAG.........................................................	4
....................TGAACTCCAGCATATTAT..............................................................	3
....................TGAACTCCAGCATATTATA.............................................................	1
....................TGAACTCCAGCATATTATAC............................................................	1
....................TGAACTCCAGCATATTATACT...........................................................	10
....................TGAACTCCAGCATATTATACTA..........................................................	1
....................TGAACTCCAGCATATTATACTAG.........................................................	1
.....................GAACTCCAGCATATTATACTA..........................................................	1
.............................................................CTGGAACTCCAGCATAATAT...................	1
.............................................................CTGGAACTCCAGCATAATATG..................	1
.............................................................CTGGAACTCCAGCATAATATGA.................	1
.............................................................CTGGAACTCCAGCATAATATGAT................	3
..............................................................TGGAACTCCAGCATAATAT...................	2
..............................................................TGGAACTCCAGCATAATATG..................	1
..............................................................TGGAACTCCAGCATAATATGA.................	4
..............................................................TGGAACTCCAGCATAATATGAT................	7
..............................................................TGGAACTCCAGCATAATATGATGG..............	5
.......................................................................AGCATAATATGATGGAGTTCCAGC.....	3
..........................................................................ATAATATGATGGAGTTCCAGC.....	1
nta-miRn65
AAAAGTTCGTACAGGTGACTTGTAAATGTTNTGCGACCTTCTAATATGATACTGGCAAAACATTTACACGTACCTTGTATGAACTTTTGATTCTAGCTTT
(((((((((((((((..((.((((((((((.(((.....((......)).....))).)))))))))).))..)))))))))))))))............ (-34.9)
AAAAGTTCGTACAGGTGAC.................................................................................	1
.AAAGTTCGTACAGGTGAC.................................................................................	5
.AAAGTTCGTACAGGTGACT................................................................................	1
.....TTCGTACAGGTGACTTGTAAA..........................................................................	1
......TCGTACAGGTGACTTGTAAAT.........................................................................	1
.........TACAGGTGACTTGTAAAT.........................................................................	1
.........TACAGGTGACTTGTAAATG........................................................................	10
.........TACAGGTGACTTGTAAATGT.......................................................................	9
.........TACAGGTGACTTGTAAATGTT......................................................................	14
.........TACAGGTGACTTGTAAATGTTG.....................................................................	1
...........CAGGTGACTTGTAAATGT.......................................................................	2
...............................TGCGACCTTCTAATATGATACTGGCAA..........................................	1
........................................................AAAACATTTACACGTACCTTGTATG...................	1
..........................................................AACATTTACACGTACCTTGTATG...................	1
...........................................................ACATTTACACGTACCTTGTA.....................	2
...........................................................ACATTTACACGTACCTTGTAT....................	3
...........................................................ACATTTACACGTACCTTGTATG...................	54
............................................................CATTTACACGTACCTTGTATG...................	4
..............................................................TTTACACGTACCTTGTATGA..................	2
..............................................................TTTACACGTACCTTGTATGAAC................	5
...............................................................TTACACGTACCTTGTATGA..................	1
...............................................................TTACACGTACCTTGTATGAA.................	1
...............................................................TTACACGTACCTTGTATGAAC................	4
................................................................TACACGTACCTTGTATGA..................	4
................................................................TACACGTACCTTGTATGAA.................	3
................................................................TACACGTACCTTGTATGAAC................	1
................................................................TACACGTACCTTGTATGAACT...............	5
....................................................................CGTACCTTGTATGAACTTTTGA..........	1
nta-miRn66
TTAAATTCGATTTGGCTTGAAATTTACGTTGATTGTTTACTTTTGACAAGAGCAAACTTTTAACGTCAATTTCGGACCATTTCGAACTCATCGAGATTTGGTCAAGGCGTCATTGATTGA
......((((((((((..((((((.(((((((..((((.(((((...))))).))))..))))))).)))))).(((((((((((.....))))))..))))).....))))..)))))) (-34.7)
....................AATTTACGTTGATTGTTTA.................................................................................	2
....................AATTTACGTTGATTGTTTAC................................................................................	5
....................AATTTACGTTGATTGTTTACT...............................................................................	25
........................TACGTTGATTGTTTACTTTTG...........................................................................	1
........................TACGTTGATTGTTTACTTTTGA..........................................................................	6
.........................ACGTTGATTGTTTACTTTTGA..........................................................................	5
..........................................TTGACAAGAGCAAACTTTTAACGT......................................................	1
...............................................AAGAGCAAACTTTTAACGTCA....................................................	5
................................................AGAGCAAACTTTTAACGTCA....................................................	4
................................................AGAGCAAACTTTTAACGTCAAT..................................................	1
....................................................................ATTTCGGACCATTTCGAA..................................	1
nta-miRn67
CTTCCAACTTGCGATGGACAGTGTTTCATGCATCACAAGATGAGCTTCTAAGCTCAAACCTGTGGTCGTGAAGCACTGACCATTGCTGGCCGGAATTTCT
.((((..(..(((((((.((((((((((((.((((((...((((((....))))))....)))))))))))))))))).)))))))..)..))))..... (-42.3)
......ACTTGCGATGGACAGTGTTTC.........................................................................	1
.................ACAGTGTTTCATGCATCACAAG.............................................................	1
.................ACAGTGTTTCATGCATCACAAGA............................................................	1
..................CAGTGTTTCATGCATCACAA..............................................................	5
..................CAGTGTTTCATGCATCACAAG.............................................................	13
..................CAGTGTTTCATGCATCACAAGA............................................................	24
..................CAGTGTTTCATGCATCACAAGAT...........................................................	1
...................AGTGTTTCATGCATCACAAGAT...........................................................	1
.....................TGTTTCATGCATCACAAGA............................................................	1
.........................................................ACCTGTGGTCGTGAAGCAC........................	1
...........................................................CTGTGGTCGTGAAGCACT.......................	117
...........................................................CTGTGGTCGTGAAGCACTG......................	49
...........................................................CTGTGGTCGTGAAGCACTGA.....................	43
...........................................................CTGTGGTCGTGAAGCACTGAC....................	289
............................................................TGTGGTCGTGAAGCACTG......................	2
............................................................TGTGGTCGTGAAGCACTGA.....................	1
............................................................TGTGGTCGTGAAGCACTGAC....................	3
.............................................................GTGGTCGTGAAGCACTGA.....................	1
nta-miRn68
ATGGGTCGTGAGTTTTATGCAAATGTCTGGAACCTACCTACATCTATCAAGTGAAAGGCATTTGCATAAAATTCGCGCACCTGTTCCTTTGTTCCCCTTT
(..(((((((((((((((((((((((((...((.................))...)))))))))))))))))))))).)))..)................ (-33.1)
.....TCGTGAGTTTTATGCAAAT............................................................................	1
.....TCGTGAGTTTTATGCAAATG...........................................................................	2
...........................................................ATTTGCATAAAATTCGCGCACC...................	2
............................................................TTTGCATAAAATTCGCGCAC....................	4
............................................................TTTGCATAAAATTCGCGCACC...................	19
.............................................................TTGCATAAAATTCGCGCACC...................	1
nta-miRn69
GCAAAACATTGAGTAAACTATGGCAACTTCTTCATCATGCCAACTGCCTTCTACTCACCACTTGTTTGAGATATCGGAGTTTGAACAAAAAGAGAGAGTCTTTTGGCAGTTATGGCTTGTTGAAGAAGTTTCCATCATTT
...................((((.((((((((((.((.((((((((((....((((.....(((((..((.........))..))))).......)))).....))))))..)))).)).)))))))))).))))..... (-40.7)
.............TAAACTATGGCAACTTCTTCA..........................................................................................................	1
....................TGGCAACTTCTTCATCAT......................................................................................................	20
....................TGGCAACTTCTTCATCATG.....................................................................................................	143
....................TGGCAACTTCTTCATCATGC....................................................................................................	113
....................TGGCAACTTCTTCATCATGCC...................................................................................................	704
....................TGGCAACTTCTTCATCATGCCA..................................................................................................	1
.....................GGCAACTTCTTCATCATG.....................................................................................................	2
.....................GGCAACTTCTTCATCATGC....................................................................................................	1
.....................GGCAACTTCTTCATCATGCC...................................................................................................	19
.....................GGCAACTTCTTCATCATGCCA..................................................................................................	1
......................GCAACTTCTTCATCATGC....................................................................................................	1
......................GCAACTTCTTCATCATGCC...................................................................................................	6
.........................................AACTGCCTTCTACTCACCACT..............................................................................	1
...................................................................................................................CTTGTTGAAGAAGTTTCCA......	8
...................................................................................................................CTTGTTGAAGAAGTTTCCAT.....	2
...................................................................................................................CTTGTTGAAGAAGTTTCCATC....	45
....................................................................................................................TTGTTGAAGAAGTTTCCATC....	8
nta-miRn70
CTTTCCTTCTGGCTAACCTTGAGTCCTTGTGGCTCTTGGCGAACCGGGACTTTTACTTTGAAAAAATTAGAGTGTTCAAAGCAGGCGTATTGCTCGAATATATTAGCATGGAATAATAGAATAGGACGTTTGGTTCTATTTTGTTGGTTTCTAGGACCAT
...((((....(((((....((((((..((.((.....))..))..))))))...................((((((..(((((.....))))).)))))).)))))..((((((((((((((((((.....))))))))))))).))))).)))).... (-44.5)
.........TGGCTAACCTTGAGTCCTTGT..................................................................................................................................	1
.....................AGTCCTTGTGGCTCTTGGCGA......................................................................................................................	1
........................................GAACCGGGACTTTTACTTTGA...................................................................................................	1
........................................GAACCGGGACTTTTACTTTGAA..................................................................................................	1
.........................................AACCGGGACTTTTACTTT.....................................................................................................	1
...........................................CCGGGACTTTTACTTTGAAA.................................................................................................	1
.............................................GGGACTTTTACTTTGAAA.................................................................................................	1
..............................................GGACTTTTACTTTGAAAAA...............................................................................................	17
..............................................GGACTTTTACTTTGAAAAAAT.............................................................................................	1
..............................................GGACTTTTACTTTGAAAAAATT............................................................................................	2
..............................................GGACTTTTACTTTGAAAAAATTAGA.........................................................................................	1
..............................................GGACTTTTACTTTGAAAAAATTAGAGT.......................................................................................	1
...............................................GACTTTTACTTTGAAAAA...............................................................................................	2
...............................................GACTTTTACTTTGAAAAAAT.............................................................................................	4
...............................................GACTTTTACTTTGAAAAAATTAG..........................................................................................	1
................................................ACTTTTACTTTGAAAAAA..............................................................................................	1
................................................ACTTTTACTTTGAAAAAAT.............................................................................................	2
................................................ACTTTTACTTTGAAAAAATTA...........................................................................................	2
................................................ACTTTTACTTTGAAAAAATTAG..........................................................................................	1
................................................ACTTTTACTTTGAAAAAATTAGA.........................................................................................	1
.................................................CTTTTACTTTGAAAAAATT............................................................................................	1
.................................................CTTTTACTTTGAAAAAATTAG..........................................................................................	1
...................................................TTTACTTTGAAAAAATTA...........................................................................................	2
....................................................TTACTTTGAAAAAATTAGA.........................................................................................	1
.....................................................TACTTTGAAAAAATTAGA.........................................................................................	2
........................................................TTTGAAAAAATTAGAGTGT.....................................................................................	1
.........................................................TTGAAAAAATTAGAGTGTTCAAA................................................................................	1
.........................................................TTGAAAAAATTAGAGTGTTCAAAG...............................................................................	2
..........................................................TGAAAAAATTAGAGTGTTCA..................................................................................	1
............................................................AAAAAATTAGAGTGTTCAAAG...............................................................................	1
..............................................................AAAATTAGAGTGTTCAAAGCA.............................................................................	1
..............................................................AAAATTAGAGTGTTCAAAGCAG............................................................................	3
..............................................................AAAATTAGAGTGTTCAAAGCAGGC..........................................................................	1
...............................................................AAATTAGAGTGTTCAAAG...............................................................................	2
...............................................................AAATTAGAGTGTTCAAAGCAG............................................................................	1
................................................................AATTAGAGTGTTCAAAGCA.............................................................................	2
................................................................AATTAGAGTGTTCAAAGCAG............................................................................	2
................................................................AATTAGAGTGTTCAAAGCAGG...........................................................................	2
................................................................AATTAGAGTGTTCAAAGCAGGC..........................................................................	2
.................................................................ATTAGAGTGTTCAAAGCA.............................................................................	2
.................................................................ATTAGAGTGTTCAAAGCAG............................................................................	1
.................................................................ATTAGAGTGTTCAAAGCAGG...........................................................................	2
.................................................................ATTAGAGTGTTCAAAGCAGGC..........................................................................	1
..................................................................TTAGAGTGTTCAAAGCAGGC..........................................................................	1
....................................................................AGAGTGTTCAAAGCAGGC..........................................................................	3
....................................................................AGAGTGTTCAAAGCAGGCGT........................................................................	1
.....................................................................GAGTGTTCAAAGCAGGCGTA.......................................................................	1
......................................................................AGTGTTCAAAGCAGGCGTA.......................................................................	1
.......................................................................GTGTTCAAAGCAGGCGTATTG....................................................................	1
...............................................................................AGCAGGCGTATTGCTCGA...............................................................	2
...............................................................................AGCAGGCGTATTGCTCGAA..............................................................	1
...............................................................................AGCAGGCGTATTGCTCGAATATA..........................................................	1
................................................................................GCAGGCGTATTGCTCGAATA............................................................	1
................................................................................................AATATATTAGCATGGAATA.............................................	2
..................................................................................................TATATTAGCATGGAATAAT...........................................	1
....................................................................................................TATTAGCATGGAATAATAGAA.......................................	1
.....................................................................................................ATTAGCATGGAATAATAG.........................................	18
.....................................................................................................ATTAGCATGGAATAATAGA........................................	4
.....................................................................................................ATTAGCATGGAATAATAGAA.......................................	2
.....................................................................................................ATTAGCATGGAATAATAGAATA.....................................	12
.....................................................................................................ATTAGCATGGAATAATAGAATAG....................................	9
.....................................................................................................ATTAGCATGGAATAATAGAATAGG...................................	18
.....................................................................................................ATTAGCATGGAATAATAGAATAGGA..................................	5
.....................................................................................................ATTAGCATGGAATAATAGAATAGGAC.................................	2
.....................................................................................................ATTAGCATGGAATAATAGAATAGGACG................................	2
.....................................................................................................ATTAGCATGGAATAATAGAATAGGACGT...............................	2
......................................................................................................TTAGCATGGAATAATAGA........................................	5
......................................................................................................TTAGCATGGAATAATAGAA.......................................	1
......................................................................................................TTAGCATGGAATAATAGAATA.....................................	5
......................................................................................................TTAGCATGGAATAATAGAATAG....................................	3
......................................................................................................TTAGCATGGAATAATAGAATAGG...................................	7
......................................................................................................TTAGCATGGAATAATAGAATAGGA..................................	3
......................................................................................................TTAGCATGGAATAATAGAATAGGACG................................	1
.......................................................................................................TAGCATGGAATAATAGAA.......................................	5
.......................................................................................................TAGCATGGAATAATAGAAT......................................	2
.......................................................................................................TAGCATGGAATAATAGAATA.....................................	17
.......................................................................................................TAGCATGGAATAATAGAATAG....................................	22
.......................................................................................................TAGCATGGAATAATAGAATAGG...................................	58
.......................................................................................................TAGCATGGAATAATAGAATAGGA..................................	16
.......................................................................................................TAGCATGGAATAATAGAATAGGAC.................................	8
.......................................................................................................TAGCATGGAATAATAGAATAGGACG................................	8
.......................................................................................................TAGCATGGAATAATAGAATAGGACGTT..............................	1
........................................................................................................AGCATGGAATAATAGAAT......................................	2
........................................................................................................AGCATGGAATAATAGAATA.....................................	24
........................................................................................................AGCATGGAATAATAGAATAG....................................	33
........................................................................................................AGCATGGAATAATAGAATAGG...................................	172
........................................................................................................AGCATGGAATAATAGAATAGGA..................................	65
........................................................................................................AGCATGGAATAATAGAATAGGAC.................................	21
........................................................................................................AGCATGGAATAATAGAATAGGACG................................	17
........................................................................................................AGCATGGAATAATAGAATAGGACGT...............................	14
........................................................................................................AGCATGGAATAATAGAATAGGACGTT..............................	6
.........................................................................................................GCATGGAATAATAGAATA.....................................	13
.........................................................................................................GCATGGAATAATAGAATAG....................................	28
.........................................................................................................GCATGGAATAATAGAATAGG...................................	106
.........................................................................................................GCATGGAATAATAGAATAGGA..................................	33
.........................................................................................................GCATGGAATAATAGAATAGGAC.................................	5
.........................................................................................................GCATGGAATAATAGAATAGGACG................................	8
.........................................................................................................GCATGGAATAATAGAATAGGACGT...............................	3
..........................................................................................................CATGGAATAATAGAATAG....................................	4
..........................................................................................................CATGGAATAATAGAATAGG...................................	27
..........................................................................................................CATGGAATAATAGAATAGGA..................................	11
..........................................................................................................CATGGAATAATAGAATAGGAC.................................	15
..........................................................................................................CATGGAATAATAGAATAGGACG................................	29
..........................................................................................................CATGGAATAATAGAATAGGACGT...............................	21
..........................................................................................................CATGGAATAATAGAATAGGACGTT..............................	4
..........................................................................................................CATGGAATAATAGAATAGGACGTTTG............................	1
...........................................................................................................ATGGAATAATAGAATAGG...................................	45
...........................................................................................................ATGGAATAATAGAATAGGA..................................	59
...........................................................................................................ATGGAATAATAGAATAGGAC.................................	39
...........................................................................................................ATGGAATAATAGAATAGGACG................................	79
...........................................................................................................ATGGAATAATAGAATAGGACGT...............................	58
...........................................................................................................ATGGAATAATAGAATAGGACGTT..............................	14
...........................................................................................................ATGGAATAATAGAATAGGACGTTTG............................	2
............................................................................................................TGGAATAATAGAATAGGA..................................	38
............................................................................................................TGGAATAATAGAATAGGAC.................................	18
............................................................................................................TGGAATAATAGAATAGGACG................................	17
............................................................................................................TGGAATAATAGAATAGGACGT...............................	20
............................................................................................................TGGAATAATAGAATAGGACGTT..............................	7
............................................................................................................TGGAATAATAGAATAGGACGTTT.............................	3
............................................................................................................TGGAATAATAGAATAGGACGTTTGGT..........................	1
.............................................................................................................GGAATAATAGAATAGGAC.................................	5
.............................................................................................................GGAATAATAGAATAGGACG................................	6
.............................................................................................................GGAATAATAGAATAGGACGT...............................	5
.............................................................................................................GGAATAATAGAATAGGACGTT..............................	1
..............................................................................................................GAATAATAGAATAGGACG................................	5
..............................................................................................................GAATAATAGAATAGGACGT...............................	2
...............................................................................................................AATAATAGAATAGGACGT...............................	8
...............................................................................................................AATAATAGAATAGGACGTT..............................	1
................................................................................................................ATAATAGAATAGGACGTT..............................	1
.................................................................................................................TAATAGAATAGGACGTTTGGT..........................	2
..................................................................................................................AATAGAATAGGACGTTTG............................	2
.......................................................................................................................AATAGGACGTTTGGTTCT.......................	1
..................................................................................................................................TGGTTCTATTTTGTTGGTTTCTA.......	1
..................................................................................................................................TGGTTCTATTTTGTTGGTTTCTAG......	1
...................................................................................................................................GGTTCTATTTTGTTGGTT...........	4
...................................................................................................................................GGTTCTATTTTGTTGGTTT..........	3
...................................................................................................................................GGTTCTATTTTGTTGGTTTC.........	7
...................................................................................................................................GGTTCTATTTTGTTGGTTTCT........	7
...................................................................................................................................GGTTCTATTTTGTTGGTTTCTA.......	41
...................................................................................................................................GGTTCTATTTTGTTGGTTTCTAG......	27
...................................................................................................................................GGTTCTATTTTGTTGGTTTCTAGG.....	12
...................................................................................................................................GGTTCTATTTTGTTGGTTTCTAGGA....	2
...................................................................................................................................GGTTCTATTTTGTTGGTTTCTAGGAC...	1
....................................................................................................................................GTTCTATTTTGTTGGTTT..........	22
....................................................................................................................................GTTCTATTTTGTTGGTTTC.........	136
....................................................................................................................................GTTCTATTTTGTTGGTTTCT........	374
....................................................................................................................................GTTCTATTTTGTTGGTTTCTA.......	1443
....................................................................................................................................GTTCTATTTTGTTGGTTTCTAG......	802
....................................................................................................................................GTTCTATTTTGTTGGTTTCTAGG.....	477
....................................................................................................................................GTTCTATTTTGTTGGTTTCTAGGA....	61
....................................................................................................................................GTTCTATTTTGTTGGTTTCTAGGAC...	81
.....................................................................................................................................TTCTATTTTGTTGGTTTC.........	2
.....................................................................................................................................TTCTATTTTGTTGGTTTCT........	27
.....................................................................................................................................TTCTATTTTGTTGGTTTCTA.......	104
.....................................................................................................................................TTCTATTTTGTTGGTTTCTAG......	34
.....................................................................................................................................TTCTATTTTGTTGGTTTCTAGG.....	9
.....................................................................................................................................TTCTATTTTGTTGGTTTCTAGGA....	6
.....................................................................................................................................TTCTATTTTGTTGGTTTCTAGGAC...	2
......................................................................................................................................TCTATTTTGTTGGTTTCT........	22
......................................................................................................................................TCTATTTTGTTGGTTTCTA.......	84
......................................................................................................................................TCTATTTTGTTGGTTTCTAG......	41
......................................................................................................................................TCTATTTTGTTGGTTTCTAGG.....	28
......................................................................................................................................TCTATTTTGTTGGTTTCTAGGA....	4
......................................................................................................................................TCTATTTTGTTGGTTTCTAGGAC...	7
.......................................................................................................................................CTATTTTGTTGGTTTCTA.......	50
.......................................................................................................................................CTATTTTGTTGGTTTCTAG......	15
.......................................................................................................................................CTATTTTGTTGGTTTCTAGG.....	9
.......................................................................................................................................CTATTTTGTTGGTTTCTAGGA....	3
.......................................................................................................................................CTATTTTGTTGGTTTCTAGGAC...	9
........................................................................................................................................TATTTTGTTGGTTTCTAG......	38
........................................................................................................................................TATTTTGTTGGTTTCTAGG.....	23
........................................................................................................................................TATTTTGTTGGTTTCTAGGA....	7
........................................................................................................................................TATTTTGTTGGTTTCTAGGAC...	7
.........................................................................................................................................ATTTTGTTGGTTTCTAGG.....	30
.........................................................................................................................................ATTTTGTTGGTTTCTAGGA....	12
.........................................................................................................................................ATTTTGTTGGTTTCTAGGAC...	2
...........................................................................................................................................TTTGTTGGTTTCTAGGAC...	1
nta-miRn71
CAATCGACTCAGACATGATTTTATTGTTGATTATACCGAAATCGAGATTCAACTCACCGGATTTAGTATTTTGGTATCAATCAACAATAAAACCATGCCCGGGTCGAATCACCACCATCG
...(((((((...((((.((((((((((((((((((((((((..((((((........))))))...)))))))))).)))))))))))))).))))...)))))))............. (-39.10)
....................TTATTGTTGATTATACCGAAA...............................................................................	214
....................TTATTGTTGATTATACCGAAAT..............................................................................	3
.....................TATTGTTGATTATACCGAAA...............................................................................	1
.....................TATTGTTGATTATACCGAAAT..............................................................................	13
.....................................................................TTTGGTATCAATCAACAATAAA.............................	3
......................................................................TTGGTATCAATCAACAATAAAA............................	12
nta-miRn72
TTGTATGTCAAAGCTTGATACGCACCTGATCGGCAACTACGTACAGACCATACATATGCCGATCTGGGTTCGTATCAAACTATGATAATACTTTAAAGAT
..((((((((.((.((((((((.((((((((((((..((.(((.......))).)))))))))).)))).)))))))).)).)))).))))......... (-37.2)
.........AAAGCTTGATACGCACCTGA.......................................................................	1
..............TTGATACGCACCTGATCG....................................................................	1
..............TTGATACGCACCTGATCGG...................................................................	6
..............TTGATACGCACCTGATCGGC..................................................................	32
.............................TCGGCAACTACGTACAGACC...................................................	1
...........................................................CGATCTGGGTTCGTATCAA......................	1
...........................................................CGATCTGGGTTCGTATCAAA.....................	6
...........................................................CGATCTGGGTTCGTATCAAAC....................	984
............................................................GATCTGGGTTCGTATCAAAC....................	26
nta-miRn73
TCCATTGAACCTCAACGGGCTTTGTCCAATGAAACACTTATCGGACATCAAGGGTTCAGATCAGTGTTCACTGGACAAAGATCGTTACCGTTCAACATTG
....((((((...((((..(((((((((.((((.((((.(((((((.......)))).))).)))))))).)))))))))..))))...))))))..... (-35.8)
....................TTTGTCCAATGAAACACTTA............................................................	1
....................TTTGTCCAATGAAACACTTATC..........................................................	5
............................................................TCAGTGTTCACTGGACAAAG....................	4
............................................................TCAGTGTTCACTGGACAAAGA...................	13
.............................................................CAGTGTTCACTGGACAAAG....................	1
.............................................................CAGTGTTCACTGGACAAAGA...................	19
.............................................................CAGTGTTCACTGGACAAAGAT..................	1
..............................................................AGTGTTCACTGGACAAAGA...................	1
...............................................................GTGTTCACTGGACAAAGATCG................	1
nta-miRn74
ATTTCGGTCTTTCAGTGGCCATTTTCACATGTAGCACTGACTGGATTGCAAAATCCAATTCGGTGCTCATGTGAAGGTGACTTCTGCTTGCCGAAACTCA
.(((((((....(((..(.((..((((((((.((((((((.((((((....))))))..))))))))))))))))..)).)..)))...))))))).... (-44.4)
...................CATTTTCACATGTAGCAC...............................................................	4
...................CATTTTCACATGTAGCACT..............................................................	26
...................CATTTTCACATGTAGCACTG.............................................................	8
...................CATTTTCACATGTAGCACTGA............................................................	55
...................CATTTTCACATGTAGCACTGAC...........................................................	64
....................ATTTTCACATGTAGCACT..............................................................	4
....................ATTTTCACATGTAGCACTGA............................................................	2
....................ATTTTCACATGTAGCACTGAC...........................................................	2
.....................TTTTCACATGTAGCACTGACTGGA.......................................................	2
......................TTTCACATGTAGCACTGACTGGAT......................................................	1
..........................ACATGTAGCACTGACTGGATTGCA..................................................	2
.............................TGTAGCACTGACTGGATTGCA..................................................	2
.......................................................CAATTCGGTGCTCATGTGAAGG.......................	1
[truncated: 176 more rows]
